# Supplementary material for: Compact engineered human mechanosensitive transactivation modules enable potent and versatile synthetic transcriptional control
Source: Nat Methods. 2023 Oct 9;20(11):1716–28. doi: 10.1038/s41592-023-02036-1 (PMC10630135; doi:10.1038/s41592-023-02036-1)
Supplement: Supplementary file 4 — Source data for Supplementary Figs. 1–35. [file 41592_2023_2036_MOESM4_ESM.xlsx]

## Sheet: Supplementary Figure1
Supplementary Figure 1
	b	OCT4				c	IL1RN						d	OCT4.				e	IL1RN					f	OCT4.			g.	IL1RN
		dCas9	1	Control			dCas9	1	Control					mCherry	1	Control			mCherry	1	Control			EGFP	1	Control			EGFP	1	Control
			1					1							1					1					1					1
			1					1							1				YAP	1.54521	MCP-TAD Fusions			YAP	1.32753	scFv-TAD Fusions			YAP	0.995207	scFv-TAD Fusions
		YAP	1.2504	N-terminal Fusions			YAP	1.81513	N-terminal Fusions					YAP	4.15629	MCP-TAD Fusions				1.84914					1.03687					2.11484
			1.08022					8.70706							5.75286				YAP-S127A	15.4391				YAP-S127A	2.29972				YAP-S127A	0.974893
			1.00943					0.675908							1.54521					8.80244					1.38999					3.0591
		YAP-S127A	0.990996				YAP-S127A	2.03654						YAP-S127A	20.9739				TAZ	1.0246				TAZ	2.03372				TAZ	4.25373
			1.74466					9.0418							17.609					1.20892					2.92645					4.88618
			1.06579					1.05802							15.4391				SRF	2.50067				SRF	1.86435				SRF	0.757546
		TAZ	1.30264				TAZ	2.598						TAZ	4.97519					1.11312					0.952258					1.37398
			1.30439					9.79443							2.25164				MRTF-A	390.932				MRTF-A	1155.66				MRTF-A	14937.6
			0.495396					1.09569							1.0246					274.227					978.974					41360.1
		SRF	1.08623				SRF	2.36091						SRF	1.12547				MRTF-B	391.188				MRTF-B	2204.16				MRTF-B	26636.9
			0.971868					2.07095							2.27477					301.129					1715.42					104668
			0.393491					1.41118							2.50067				MYOCD	336.449				MYOCD	93.4141				MYOCD	2274.61
		MRTF-A	128.492				MRTF-A	231.688						MRTF-A	784					225.398					125.022					3426.88
			156.488					137.916							464.134				p65-HSF1	769.432	Positive Control			p65-HSF1	296.279	Positive Control			p65-HSF1	28092.4	Positive Control
			246.861					236.335							390.932					587.683					348.822					67432.9
		MRTF-B	74.6897				MRTF-B	1482.08						MRTF-B	681.21									p300	4.62707				p300	74.063
			80.0847					52.0774							524.549										3.2027					187.282
			287.162					710.653							391.188									VP64	172.755				VP64	1908.55
		MYOCD	23.3295				MYOCD	114.542						MYOCD	492.976										75.8861					7324.77
			24.1473					22.3081							355.603
			80.9567					239.126							336.449
		YAP	1.07366	C-terminal Fusions			YAP	2.79935	C-terminal Fusions					p65-HSF1	1266.82	Positive Control
			3.33102					7.91219							1330.49
			1.27137					2.61689							769.432
		YAP-S127A	1.15842				YAP-S127A	4.7131
			1.23502					7.9829
			0.990712					1.75918
		TAZ	1.63362				TAZ	5.21292
			1.69375					2.4815
			1.09042					4.30078
		SRF	0.966847				SRF	4.31079
			1.66815					11.6614
			0.381303					1.00539
		MRTF-A	235.541				MRTF-A	512.605
			263.289					387.421
			403.985					803.641
		MRTF-B	69.7686				MRTF-B	1245.91
			91.7943					724.172
			147.577					1293.88
		MYOCD	208.487				MYOCD	959.29
			208.226					325.61
			394.59					771.662
		VPR	1061.31	Positive Controls			VPR	47929.6	Positive Controls
			796.946					57312.9
			1504.86					69367.2
		p300	374.917				p300	70007.8
			846.755					20528.9
			1234.47					58171.8
		VP64	249.374				VP64	7169.91
			439.155					275.884
			59.0851					9934.97

## Sheet: Supplementary Figure 2
Supplementary Figure 2
a	OCT4					OCT4								b	IL1RN					IL1RN
	dCas9	1				dCas9	1								dCas9	1				dCas9	1
		0.695555					1									0.651886					1
		0.759668					1									0.699282					1
	dCas9-MRTF-A	837.475				dCas9-MRTF-B	450.566								dCas9-MRTF-A	149.625				dCas9-MRTF-B	556.067
		1070.4					381.941									83.3292					256.673
		921.075					432.946									257.369					411.839
	dCas9-GCN4-10x+scFv-MRTF-A	303.373				dCas9-GCN4-10x+scFv-MRTF-B	3340.2								dCas9-GCN4-10x+scFv-MRTF-A	78185.9				dCas9-GCN4-10x+scFv-MRTF-B	66905.6
		529.113					3094.07									69036.9					33017.4
		485.267					3727.59									100205					42749.5
	dCas9+MCP-MRTF-A	1896.55				dCas9+MCP-MRTF-B	4507.11								dCas9+MCP-MRTF-A	126748				dCas9+MCP-MRTF-B	7479.83
		2061.41					3799.73									139015					3867.59
		1540.11					4127.39									117184					4707.69
c	HBG1					TTN
	dCas9+MCP-mCherry	1				dCas9+MCP-mCherry	1
		1					1
		1					1
		1					1
	dCas9+MCP-MRTF-A	43908.2				dCas9+MCP-MRTF-A	191.749
		94356.4					422.916
		64752					235.283
		63911.2					311.601
	dCas9+MCP-MRTF-B	104562				dCas9+MCP-MRTF-B	895.253
		205814					1717.63
		148582					869.466
		154281					975.927
	dCas9+MCP-p65-HSF1	388025				dCas9+MCP-p65-HSF1	2594.6
		647500					5640.45
		496609					2752.59
		513270					3439.11
d	SBNO2					TBX5
	dCas9+MCP-mCherry	1				dCas9+MCP-mCherry	1
		1					1
		1					1
		1					1
	dCas9+MCP-MRTF-A	223595				dCas9+MCP-MRTF-A	507.029
		276554					698.806
		262076					705.637
		287800					838.219
	dCas9+MCP-MRTF-B	681086				dCas9+MCP-MRTF-B	600.68
		543391					922.813
		650974					830.196
		557040					1030.73
	dCas9+MCP-p65-HSF1	13965131				dCas9+MCP-p65-HSF1	3849
		12766009					4932.83
		15719841					4832.04
		15770270					6314.35
e	GRASLND					NET1 eRNA
	dCas9+MCP-mCherry	1				dCas9+MCP-mCherry	1
		1					1
		1					1
		1					1
	dCas9+MCP-MRTF-A	48.4245				dCas9+MCP-MRTF-A	61859.1
		38.2685					9294.2
		82.9439					19972.8
		66.0419					553.877
	dCas9+MCP-MRTF-B	52.618				dCas9+MCP-MRTF-B	116263
		41.6347					5535.76
		104.261					24923.6
		75.835					736.486
	dCas9+MCP-p65-HSF1	208.654				dCas9+MCP-p65-HSF1	988054
		176.57					68168.1
		372.828					211088
		295.647					10296

## Sheet: Supplementary Figure 3
Supplementary Figure 3
	b	OCT4					c	IL1RN						d	OCT4.					e	IL1RN							f.	OCT4.					g.	IL1RN
		dCas9	1	Control				dCas9	1	Control					mCherry	1	Control				mCherry	1	Control						EGFP	1	Control				EGFP	1	Control
			1						1							1						1								1						1
			1						1							1						1							Neh4	1.55	scFv-TAD Fusions					1
			1						1							1						1								1.32						1
		Neh4	0.99123	N-terminal Fusions				Neh4	0.469059	N-terminal Fusions					Neh4	1.16	MCP-TAD Fusions				Neh4	1.73804	MCP-TAD Fusions						Neh5	1.79					Neh4	0.551491	scFv-TAD Fusions
			0.780989						0.325139							1.05						0.702967								2						0.382894
			0.677704						0.584385							0.72						1.55535							eNRF2	34.273						0.790542
			0.948435						0.899081							1.02						0.643251								27.4223						1.30733
		Neh5	1.36023					Neh5	1.16667						dNeh5	16.92					dNeh5	121.26							p65-HSF1	259.462	Positive Control				Neh5	0.48649
			0.62055						0.412491							17.99						92.0455								280.664						0.769968
			1.1704						0.869508							26.71						196.316							VP64	89.9009						0.670812
			1.17716						1.18406							25.42						322.921								118.057						1.1526
		eNRF2	32.8591					eNRF2	15.2517						eNRF2	546.58					eNRF2	7879.86													eNRF2	538.249
			26.6419						4.46987							678.795						18475.3														3826.09
			34.3803						8.59775							651.113						12735.9														746.65
			28.9509						8.53867							729.557						24948.9														1759.56
		Neh4	1.31503	C-terminal Fusions				Neh4	0.380976	C-terminal Fusions					p65-HSF1	1788.1	Positive Control				p65-HSF1	84641.9	Positive Control												p65-HSF1	19323.2	Positive Control
			1.08361						0.290399							1749.2						200784														151691
			0.908627						0.603374							1560.29						160518														22641.5
			1.0847						0.750639							1878.68						306754														66735.2
		Neh5	1.36023					Neh5	0.401891																										VP64	1843.05
			0.62055						0.310445																											15062.9
			1.1704						0.615055																											2949.26
			1.17716						1.48966																											7504.65
		eNRF2	52.3737					eNRF2	83.1181
			57.9966						25.4619
			53.2512						26.3534
			73.9152						34.7976
		VPR	3559.98	Positive Controls				VPR	14003	Positive Controls
			2729.52						6227.4
			3676.24						7770.84
			3707.06						10368.9
		p300	786.439					p300	8466.39
			789.038						4102.48
			771.554						6065.17
			780.725						6734.33
		VP64	600.428					VP64	2790.3
			498.581						1335.9
			565.523						1721.83
			612.103						2316.08

## Sheet: Supplementary Figure 4
Supplementary Figure 4
a	OCT4				b	IL1RN
	dCas9	1				dCas9	1
		0.676041					1
		0.513184					1
	dCas9-eNRF2	53.0287					1
		67.6681				dCas9-eNRF2	81.8205
		60.235					97.5785
	dCas9-GCN4-10x+ScFV-eNRF2	30.0459					102.903
		33.4071					151.678
		28.2503				dCas9-GCN4-10x+ScFV-eNRF2	916.687
	dCas9+MCP-eNRF2	269.446					1044.63
		311.42					1038.6
		297.541					1473.68
						dCas9+MCP-eNRF2	48063.7
							41024.7
							44592.2
							65284.1
c	HBG1					TTN
	dCas9+MCP-mCherry	1				dCas9+MCP-mCherry	1
		1					1
		1					1
		1					1
	dCas9+MCP-eNRF1	7291.57				dCas9+MCP-eNRF1	228.416
		14100.6					481.113
		12174.5					301.068
		11877.9					301.124
	dCas9+MCP-p65-HSF1	388025				dCas9+MCP-p65-HSF1	2594.6
		647500					5640.45
		496609					2752.59
		513270					3439.11
d	SBNO2					TBX5
	dCas9+MCP-mCherry	1				dCas9+MCP-mCherry	1
		1					1
		1					1
		1					1
	dCas9+MCP-eNRF1	102202				dCas9+MCP-eNRF1	701.115
		131687					947.942
		104424					1108.7
		127449					1000.33
	dCas9+MCP-p65-HSF1	13965131				dCas9+MCP-p65-HSF1	3849
		12766009					4932.83
		15719841					4832.04
		15770270					6314.35
e	GRASLND					NET1eRNA
	dCas9+MCP-mCherry	1				dCas9+MCP-mCherry	1
		1					1
		1					1
		1					1
	dCas9+MCP-eNRF1	46.7368				dCas9+MCP-eNRF1	62846.3
		31.6151					3531.18
		74.6563					10808.5
		57.7529					491.648
	dCas9+MCP-p65-HSF1	208.654				dCas9+MCP-p65-HSF1	988054
		176.57					68168.1
		372.828					211088
		295.647					10296

## Sheet: Supplementary Figure 5
Supplementary Figure 5
b	OCT4						c	IL1RN					d	OCT4.					e	IL1RN					f	OCT4.					g	IL1RN
	dCas9	1	Control					dCas9	1	Control				mCherry	1	Control				mCherry	1	Control				EGFP	1	Control				EGFP	1	Control
		1							1						1						1						1						1
	STAT1	1.407	N-terminal Fusions					STAT1	0.97	N-terminal Fusions				STAT1	0.698976	MCP-TAD Fusions				STAT1	0.484421	MCP-TAD Fusions				STAT1	1.33122	scFv-TAD Fusions				STAT1	0.8	scFv-TAD Fusions
		1.02791							1.13						0.699519						0.77792						1.52804						1.16
	STAT2	1.42505						STAT2	2.58					STAT2	1.24918					STAT2	6.40537					STAT2	2.0495					STAT2	0.64
		0.843259							0.72						1.08232						11.9175						1.34387						0.94
	STAT3	1.72175						STAT3	3.4					STAT3	0.397622					STAT3	0.43865					STAT3	1.93857					STAT3	0.7
		0.926833							3.97						0.853968						1.2027						0.97284						0.45
	STAT4	1.11767						STAT4	2.37					STAT4	0.442797					STAT4	0.594117					STAT4	1.39428					STAT4	1.21
		1.18075							2.62						0.885272						0.673857						1.84387						0.93
	STAT5	0.84841						STAT5	1.13					STAT5	0.378564					STAT5	0.951929					STAT5	1.48292					STAT5	2.29
		0.770763							1.15						0.628991						0.512458						1.24213						1.24
	STAT6	0.874391						STAT6	1					STAT6	0.40375					STAT6	1.05054					STAT6	2.40949					STAT6	0.42
		0.636186							1.05						0.372351						0.8167						1.42707						2.46
	STAT1	1.4516	C-terminal Fusions					STAT1	2.23	C-terminal Fusions				p65-HSF1	1282.59	Positive Control				p65-HSF1	85022.2	Positive Control				p65-HSF1	144.992	Positive Control				p65-HSF1	6231.44	Positive Control
		0.992925							2.52						1077.9						98631.5						94.1457						9328.76
	STAT2	1.24306						STAT2	3.73																	p300	2.32232					VP64	6003.02
		1.00379							5.19																		1.82318						8090.93
	STAT3	1.08326						STAT3	1.07																	VP64	51.3259
		0.932603							1.14																		199.624
	STAT4	0.77233						STAT4	0.73
		1.33065							2.05
	STAT5	0.733104						STAT5	0.93
		0.750077							1
	STAT6	0.529436						STAT6	1.06
		0.679185							2.93
	VPR	1113.98	Positive Controls					VPR	45144	Positive Controls
		251.219							51183.9
	p300	570.471						p300	38887.1
		463.94							38345.3
	VP64	77.8537						VP64	4486.71
		178.221							4681.37

## Sheet: Supplementary Figure 6
Supplementary Figure 6
a	Amino acid sequences of different TADs
	YAP (215aa)
	QSAPVKQPPPLAPQSPQGGVMGGSNSNQQQQMRLQQLQMEKERLRLKQQELLRQAMRNINPSTANSPKCQELALRSQLPTLEQDGGTQNPVSSPGMSQELRTMTTNSSDPFLNSGTYHSRDESTDSGLSMSSYSVPRTPDDFLNSVDEMDTGDTINQSTLPSQQNRFPDYLEAIPGTNVDLGTLEGDGMNIEGEELMPSLQEALSSDILNDMESV
	YAP-S397A (215aa)
	QSAPVKQPPPLAPQSPQGGVMGGSNSNQQQQMRLQQLQMEKERLRLKQQELLRQAMRNINPSTANSPKCQELALRSQLPTLEQDGGTQNPVSSPGMSQELRTMTTNSSDPFLNSGTYHSRDEATDSGLSMSSYSVPRTPDDFLNSVDEMDTGDTINQSTLPSQQNRFPDYLEAIPGTNVDLGTLEGDGMNIEGEELMPSLQEALSSDILNDMESV
	TAZ (203aa)
	QHQQQMAPSTLSQQNHPTQNPPAGLMSMPNALTTQQQQQQKLRLQRIQMERERIRMRQEELMRQEAALCRQLPMEAETLAPVQAAVNPPTMTPDMRSITNNSSDPFLNGGPYHSREQSTDSGLGLGCYSVPTTPEDFLSNVDEMDTGENAGQTPMNINPQQTRFPDFLDCLPGTNVDLGTLESEDLIPLFNDVESALNKSEPF
b	SRF (103aa)
	HMMYPSPHAVMYAPTSGLGDGSLTVLNAFSQAPSTMQVSHSQVQEPGGVPQVFLTASSGTVQIPVSAVQLHQMAVIGQQAGSSSNLTELQVVNLDTAHSTKSE
c
	MRTF-A (187aa)
	SSSQQMDDLFDILIQSGEISADFKEPPSLPGKEKPSPKTVCGSPLAAQPSPSAELPQAAPPPPGSPSLPGRLEDFLESSTGLPLLTSGHDGPEPLSLIDDLHSQMLSSTAILDHPPSPMDTSELHFVPEPSSTMGLDLADGHLDSMDWLELSSGGPVLSLAPLSTTAPSLFSTDFLDGHDLQLHWDS
	MRTF-B (193aa)
	SQQMDDLFDILIKSGEISLPIKEEPSPISKMRPVTASITTMPVNTVVSRPPPQVQMAPPVSLEPMGSLSASLENQLEAFLDGTLPSANEIPPLQSSSEDREPFSLIEDLQNDLLSHSGMLDHSHSPMETSETQFAAGTPCLSLDLSDSNLDNMEWLDITMPNSSSGLTPLSTTAPSMFSADFLDPQDLPLPWD
	MYOCD (197aa)
	SQQMDELLDVLIESGEMPADAREDHSCLQKVPKIPRSSRSPTAVLTKPSASFEQASSGSQIPFDPYATDSDEHLEVLLNSQSPLGKMSDVTLLKIGSEEPHFDGIMDGFSGKAAEDLFNAHEILPGPLSPMQTQFSPSSVDSNGLQLSFTESPWETMEWLDLTPPNSTPGFSALTTSSPSIFNIDFLDVTDLNLNSS
d
	STAT1 (36aa)
	SEVHPSRLQTTDNLLPMSPEEFDEVSRIVGSVEFDS
	STAT2 (83aa)
	MVSQTVPEPDQGPVSQPVPEPDLPCDLRHLNTEPMEIFRNCVKIEEIMPNGDPLLAGQNTVDEVYVSRPSHFYTDGPLMPSDF
	STAT3 (46aa)
	SNTIDLPMSPRTLDSLMQFGNNGEGAEPSAGGQFESLTFDMELTSE
	STAT4 (46aa)
	STIRSDSTEPHSPSDLLPMSPSVYAVLRENLSPTTIETAMKSPYSA
	STAT5 (73aa)
	DQAPSPAVCPQAPYNMYPQNPDHVLDQDGEFDLDETMDVARHVEELLRRPMDSLDSRLSPPAGLFTSARGSLS
	STAT6 (94aa)
	VSSPDPLLCSDVTMVEDSCLSQPVTAFPQGTWIGEDIFPPLLPPTEQDLTKLLLEGQGESGGGSLGAQPLLQPSHYGQSGISMSHMDLRANPSW
e
	NRF2-Neh5 (28aa)
	QDIEQVWEELLSIPELQCLNIENDKLVE
	NRF2-Neh4 (24aa)
	SDALYFDDCMQLLAQTFPFVDDNE
	eNRF2 (63aa)
	SDALYFDDCMQLLAQTFPFVDDNESGGGSGGSGSSQDIEQVWEELLSIPELQCLNIENDKLVE

## Sheet: Supplementary Figure 7
Supplementary Figure 7
b	OCT4.	dCas9+MCP-mCherry	1				c	OCT4.	dCas9+MCP-MRTF-A	1				d	dCas9+MCP-mCherry				dCas9+MCP-STAT1				dCas9+MCP-MRTF-A				dCas9+MCP-MRTF-A-STAT1				Fold change over MRTF-A
			1							1				HBG1	1	1	1	1	1.11352	0.51797	1.31177	0.40857	9964.13	10061.7	27387.5	9204.34	29200.8	27452.5	66302.7	23068.9	2.57914
		dCas9+MCP-MRTF-A	307.813						dCas9+MCP-MRTF-B	0.80114
			307.813							0.865279
		dCas9+MCP-MRTF-B	246.601						dCas9+MCP-MRTF-A-STAT-1	3.55378				e	dCas9+MCP-mCherry				dCas9+MCP-STAT1				dCas9+MCP-MRTF-A				dCas9+MCP-MRTF-A-STAT1
			266.344							4.2945				SBNO2	1	1	1	1	0.67017	0.667894	1.34133	1.33517	209823	216141	2.60255e+06	2.68263e+06	474752	453469	3905630	3.52008e+06	1.46274
		dCas9+MCP-MRTF-A-STAT-1	1093.9						dCas9+MCP-MRTF-A-STAT-2	2.15514
			1321.9							2.59352
		dCas9+MCP-MRTF-A-STAT-2	663.379						dCas9+MCP-MRTF-A-STAT-3	2.66839
			798.318							2.9306
		dCas9+MCP-MRTF-A-STAT-3	821.363						dCas9+MCP-MRTF-A-STAT-4	2.21267
			902.075							2.81405
		dCas9+MCP-MRTF-A-STAT-4	681.087						dCas9+MCP-MRTF-A-STAT-5	2.23811
			866.199							2.60331
		dCas9+MCP-MRTF-A-STAT-5	688.919						dCas9+MCP-MRTF-A-STAT-6	2.38285
			801.333							2.6525
		dCas9+MCP-MRTF-A-STAT-6	733.473						dCas9+MCP-MRTF-B-STAT-1	2.8599
			816.474							3.86062
		dCas9+MCP-MRTF-B-STAT-1	880.314						dCas9+MCP-MRTF-B-STAT-2	1.90938
			1188.35							2.42608
		dCas9+MCP-MRTF-B-STAT-2	587.73						dCas9+MCP-MRTF-B-STAT-3	2.68752
			746.778							3.05214
		dCas9+MCP-MRTF-B-STAT-3	827.252						dCas9+MCP-MRTF-B-STAT-4	2.46102
			939.488							3.25015
		dCas9+MCP-MRTF-B-STAT-4	757.534						dCas9+MCP-MRTF-B-STAT-5	2.26521
			1000.44							2.4582
		dCas9+MCP-MRTF-B-STAT-5	697.26						dCas9+MCP-MRTF-B-STAT-6	2.54978
			756.665							2.72339
		dCas9+MCP-MRTF-B-STAT-6	784.854						dCas9+MCP-STAT-1-MRTF-A	1.83911
			838.295							2.09427
		dCas9+MCP-STAT-1-MRTF-A	566.101						dCas9+MCP-STAT-2-MRTF-A	2.54599
			644.643							2.88113
		dCas9+MCP-STAT-2-MRTF-A	783.688						dCas9+MCP-STAT-3-MRTF-A	3.10406
			886.848							3.50173
		dCas9+MCP-STAT-3-MRTF-A	955.468						dCas9+MCP-STAT-4-MRTF-A	2.57874
			1077.88							2.96496
		dCas9+MCP-STAT-4-MRTF-A	793.77						dCas9+MCP-STAT-5-MRTF-A	3.22918
			912.653							2.75026
		dCas9+MCP-STAT-5-MRTF-A	993.981						dCas9+MCP-STAT-6-MRTF-A	2.55784
			846.565							2.63142
		dCas9+MCP-STAT-6-MRTF-A	787.336						dCas9+MCP-STAT-1-MRTF-B	1.39695
			809.984							1.81492
		dCas9+MCP-STAT-1-MRTF-B	585.415						dCas9+MCP-STAT-2-MRTF-B	1.63719
			595.466							2.03443
		dCas9+MCP-STAT-2-MRTF-B	686.089						dCas9+MCP-STAT-3-MRTF-B	2.03569
			667.486							1.63884
		dCas9+MCP-STAT-3-MRTF-B	853.086						dCas9+MCP-STAT-4-MRTF-B	1.73579
			537.694							1.74896
		dCas9+MCP-STAT-4-MRTF-B	727.408						dCas9+MCP-STAT-5-MRTF-B	1.89375
			573.824							2.10246
		dCas9+MCP-STAT-5-MRTF-B	793.602						dCas9+MCP-STAT-6-MRTF-B	1.43966
			689.806							1.46799
		dCas9+MCP-STAT-6-MRTF-B	603.312						dCas9+MCP-P65-HSF1	4.1612
			481.638							3.95198
		dCas9+MCP-P65-HSF1	1280.87
			1216.47

## Sheet: Supplementary Figure 8
Supplementary Figure 8
b	OCT4.
dCas9 +	MCP-mCherry	1	1	1	1	1	1	1	1
	MCP-STAT1	0.929525	1.35548	1.16524	1.13211	0.928862	1.31484	0.781053	1.46975
	MCP-MRTF-A	3375.82	4812.13	4745.63	5071.77	2448.85	2244.76	2259.7	3703.59
	MCP-eNRF2	3970.24	4686.33	4374.31	4436.91	2253.52	2259.84	1497.29	2721.48
	MCP-MS	7776.81	8680.22	10095.4	10166.5	5167.95	5128.09	5377.68	7334.53
	MCP-MSN	11620.1	13586.3	19952.1	21821.8	9082.93	8447.71	8711.39	16125.3
	MCP-NMS	12492.1	13462.2	18501.4	19199.1	7257.83	7242.47	5804.49	10798.8
	MCP-p65-HSF1	9852.21	11776	19309.8	19974.6	6888.64	8672.6	5777.8	9535.37
	MCP-VP64	5570.21	6065.85	9345.35	9663.62	2334.06	2160.12	2542.56	4396.61
	MCP-p300	3.34555	3.4972	5.72595	5.11673	1.76109	1.63632	1.85073	2.58871
	MCP-VPR	6032.54	8170.69	12251.4	12343.5	4257.38	4049.2	3985.47	7501.59
c
	dCas9 + MCP-mCherry				dCas9 + MCP-MSN				dCas9 + MCP-p65-HSF1				Fold change over MCP-p65-HSF1
HBG1	1	1	1	1	377574	408971	380112	228363	138384	153191	160507	89639.7	2.57516
	dCas9 + MCP-mCherry				dCas9 + MCP-MSN				dCas9 + MCP-p65-HSF1
TTN	1	1	1	1	2349.4	5917.87	969.815	4042.35	1347.52	3417.29	446.597	2130.52	1.80871
	dCas9 + MCP-mCherry				dCas9 + MCP-MSN				dCas9 + MCP-p65-HSF1
CD34	1	1	1	1	950.018	1001.78	1108.36	1075.2	636.17	548.032	673.114	635.555	1.65887
	Control				dCas9 + MCP-MSN				dCas9 + MCP-p65-HSF1
CCAT1	1	1	1	1	26.3843	22.9557	36.0831	41.0227	9.48352	11.4978	12.4444	12.5967	2.74748
d
	dCas9 + MCP-mCherry				dCas9 + MCP-MSN				dCas9 + MCP-p65-HSF1
SBNO2	1	1	1	1	2.8969e+06	2.18406e+06	3.32854e+06	2.99647e+06	2.1681e+06	1.56418e+06	2.58809e+06	2.70966e+06	1.26312
	dCas9 + MCP-mCherry				dCas9 + MCP-MSN				dCas9 + MCP-p65-HSF1
SPARC	1	1	1	1	35.7676	30.4347	29.0646	29.9881	12.4982	13.0745	9.97616	10.8062	2.70208
e
	dCas9 + MCP-mCherry				dCas9 + MCP-p65-HSF1				dCas9 + MCP-HSF1-p65
HBG1	1	1	1	1	147552	123294	207603	295477	67309.5	62807.6	82834.5	131318
	dCas9 + MCP-mCherry				dCas9 + MCP-p65-HSF1				dCas9 + MCP-HSF1-p65
SBNO2	1	1	1	1	5.8642e+06	5.08802e+06	5.49895e+06	5.39686e+06	2184874	1.92412e+06	1.89176e+06	1.73381e+06
f
	dCas9 + MCP-mCherry				dCas9-VP65+ MCP-p65-HSF1				dCas9-VP64 + MCP-p65-HSF1
HBG1	1	1	1	1	180987	173704	196158	297972	125797	159488	203961	279197
	dCas9 + MCP-mCherry				dCas9 + MCP-p65-HSF1				dCas9-VP64 + MCP-p65-HSF1
SBNO2	1	1	1	1	4.88655e+06	3.98795e+06	3.54152e+06	3.50452e+06	2.30963e+06	2.0713e+06	2.34849e+06	2.08505e+06
g	OCT4.
MCP-MSN +	dCas9	1	1	1	1	1	1	1	1
	dCas9-YAP	0.967049	0.893403	1.17881	1.19538	1.16	1.22	0.88143	0.991953
	dCas9-YAP397A	1.05603	0.908958	1.33837	1.41377	1.01	1.11	0.757108	0.831895
	dCas9-TAZ	1.11118	0.960443	1.33865	1.45084	1.11	1.23	0.976031	0.989663
	dCas9-MRTF-A	1.08597	0.851774	0.916158	1.04829	1.09	1.11	0.870451	1.02682
	dCas9-MRTF-B	0.978394	0.845051	0.591625	0.748599	0.89	1.01	0.654647	0.694584
	dCas9-SRF	0.622673	0.49261	0.875967	1.23825	0.99	1.01	0.927064	1.02967
	dCas9-MYOCD	1.06327	0.82471	0.898335	0.842526	0.95	1.08	0.644305	0.857006
	dCas9-STAT1	0.967878	0.860415	1.08361	1.00272	0.72	0.83	0.643475	0.638659
	dCas9-STAT2	0.701544	0.599907	0.818893	0.907047	0.54	0.57	0.627074	0.740505
	dCas9-STAT3	0.790435	0.765318	1.17368	1.2467	0.53	0.6	0.539599	0.694261
	dCas9-STAT4	0.801495	0.757051	0.893157	0.751216	1.03	1.11	0.714331	0.803249
	dCas9-STAT5	0.815365	0.676199	0.942209	1.05356	0.77	0.92	0.7409	0.864046
	dCas9-STAT6	0.812187	0.685671	1.10693	0.874878	0.64	0.74	0.626891	0.595031
	dCas9-eNRF2	0.877126	0.75095	1.1655	1.24122	0.74	0.86	0.699791	0.73288
	dCas9-VP64	0.498004	0.420089	0.595823	0.662262	0.52	0.58	0.75763	0.80804
	dCas9-p300	0.0417234	0.0355735	0.197848	0.225143	0.2	0.22	0.439259	0.499344
	dCas9-VPR	0.92791	0.961246	1.37535	1.19894	0.97	1.02	0.650692	0.711387
	dCas9-P65-HSF1	0.958405	0.835109	0.695128	0.648322	0.67	0.66	0.806678	0.922622

## Sheet: Supplementary Figure 9
Supplementary Figure 9
a
	Control				DREAM				SAM																Fold change over SAM
TTN	1	1	1	1	3327.93	4342.97	4950.85	1509.54	307.788	334.265	274.792	176.86													12.9206
b
	Control				DREAM				SAM
OCT4.	1	1	1	1	3432.75	3132.29	2286.48	3511.05	1006.45	924.718	478.439	745.126													3.91874
c
	Control				DREAM				SAM
	1	1	1	1	2.96125	3.10781	3.27725	3.11347	2.01822	2.15159	2.35549	2.35512													1.40306
HER2
d
	Control						DREAM						SAM
TRK-A	1	1	1	1	1	1	11.2035	16.7686	19.5691	24.9044	23.1092	20.1347	9.99595	12.216	10.3923	13.9251	11.841	8.89182
e
	Control						DREAM						SAM
TRK-B	1	1	1	1	1	1	101.312	115.523	229.615	114.024	194.715	158.362	87.077	84.8637	155.018	76.882	160.502	121.02
f
	Control				DREAM				SAM
TRK-C	1	1	1	1	1102.14	1004.05	1450.08	1791.89	624.518	569.187	557.287	937.959													1.98894
g
	Control				DREAM				SAM
ASCL1	1	1	1	1	3975.07	2165.04	5202.32	6492.38	4122.3	2354.04	2352.41	3287.97													1.47192
h
	Control				DREAM				SAM
NEURO-D	1	1	1	1	3975.07	2165.04	564.85	1369.17	4122.3	2354.04	711.043	1491.23													0.930349
i
	Control				DREAM				SAM
IL1RN	1	1	1	1	62861.3	68540.7	365537	247191	30283	47015.4	234888	180266													1.51107
j
	Control								DREAM								SAM
RHOXF2	1	1	1	1	1	1	1	1	13.0951	16.1185	22.7209	42.0247	19.3523	12.6212	13.6527	13.6946	17.2647	13.322	11.4784	24.6412	14.3051	10.17	11.2329	9.60373	1.36835
k
	Control				DREAM				SAM
TMPRSS2	1	1	1	1	906.182	1128.7	819.773	928.947	1082.15	890.332	899.762	845.366													1.01775
l
	Control				DREAM				SAM
MYOD	1	1	1	1	20.6972	26.7982	4.71359	13.938	32.6098	32.9468	5.93824	17.0497													0.747048
m
	Control						DREAM						SAM
CD25	1	1	1	1	1	1	21406	18747.5	36974.8	26859.9	25974.5	41147.8	17129.8	16458.6	35640.6	24194.9	38655.1	55467.8							0.912362
n
	Control				DREAM				SAM
HBG1	1	1	1	1	147747	111365	170174	215218	56327.1	39440.4	68691.1	95036.2													2.48369
o
	Control				DREAM				SAM
CCAT1	1	1	1	1	29.1332	25.668	26.6734	25.9059	8.1509	7.95953	13.6724	12.3185													2.55053

## Sheet: Supplementary Figure 10
Supplementary Figure 10
b
	dCas9			DREAM			SAM			dCas9-VPR
CD34	1	1	1	66.9	68.6	68.3	65.1	64.1	69.9	37.5	37.6	36.3
c
	dCas9			DREAM			SAM			dCas9-VPR
MFI	1	1	1	149.768	155.365	147.679	136.807	144.602	158.074	41.5971	38.2469	38.3683
f
	dCas9			DREAM			SAM			dCas9-VPR
EGFP	42.8	45.8	42.7	63.6	69.8	62.2	58.7	60.6	61.2	54.8	56.7	54.3
g
	dCas9			DREAM			SAM			dCas9-VPR
CD34	0.37	0.53	0.4	44.2	48.3	41.9	32.9	33.9	35.1	28.5	29.4	27.3
h
	dCas9			DREAM			SAM			dCas9-VPR
Double positive	0.71	0.91	0.66	40.1	45.5	38.8	33.5	34.2	35.3	28.5	29.5	27.5
i
	dCas9			DREAM			SAM			dCas9-VPR
MFI	1	1	1	204.467	205.646	204.653	111.025	106.732	115.127	89.675	88.8819	85.4661
j
	dCas9			DREAM			SAM			dCas9-VPR
MFI	1	1	1	230.337	212.337	240.606	135.361	126.611	137.425	116.657	112.423	114.475
k
	dCas9			DREAM			SAM			dCas9-VPR
MFI	1	1	1	37.9579	31.9521	37.7577	24.6245	21.9758	23.2915	23.2403	21.1223	22.0947

[truncated: 25 more sheets: Supplementary Figure 11, Supplementary Figure 12, Supplementary Figure 13, Supplementary Figure 14, Supplementary Figure 15, Supplementary Figure 16, Supplementary Figure 17, Supplementary Figure 18, Supplementary Figure 19, Supplementary Figure 20, Supplementary Figure 21, Supplementary Figure 22, Supplementary Figure 23, Supplementary Figure 24, Supplementary Figure 25, Supplementary Figure 26, Supplementary Figure 27, Supplementary Figure 28, Supplementary Figure 29, Supplementary Figure 30 …]
