# Supplementary material for: Compact engineered human mechanosensitive transactivation modules enable potent and versatile synthetic transcriptional control
Source: Nat Methods. 2023 Oct 9;20(11):1716–28. doi: 10.1038/s41592-023-02036-1 (PMC10630135; doi:10.1038/s41592-023-02036-1)
Supplement: Supplementary file 5 — Source data for main text Fig. 1. [file 41592_2023_2036_MOESM5_ESM.xlsx]

## Sheet: Figure 1
Figure 1c															Figure 1d													Fold Change Over SAM
																Control				DREAM				SAM
															HBG1	1	1	1	1	200543	188470	158575	187291	33768.9	31600	29459.2	30068.4	5.8839
																Control				DREAM				SAM
															CD34	1	1	1	1	2571.33	2772.12	2417.28	3073.42	1114.32	1212.52	699.62	676.033	2.92618
															Figure 1e
																Control				DREAM				SAM
															ACE2	1	1	1	1	49.6513	46.0415	46.0328	43.7937	20.0802	20.2638	19.2308	19.5293	2.34526
																Control				DREAM				SAM
															HGF	1	1	1	1	707.329	808.608	717.459	586.742	326.204	356.215	339.577	233.355	2.24649
															Figure 1g
																dCas9+MCP-mCherry				DREAM				SAM
															SBNO2	1	1	1	1	2.06921e+06	2.24478e+06	2.58332e+06	2.22119e+06	172562	156517	121695	99424.2	16.5731
															CARD9	1	1	1	1	1102.98	1009.51	1037.78	811.363	533.014	454.783	365.42	336.565	2.34446
															HGF	1	1	1	1	618.091	983.062	503.567	688.528	245.054	390.043	224.536	306.827	2.39464
															RAB19	1	1	1	1	184.028	154.331	201.231	221.971	72.9962	69.8542	93.678	106.999	2.21689
															KDM2B	1	1	1	1	61.0218	57.7143	70.0107	69.4469	38.8575	43.7805	49.1446	47.3401	1.44144
															SPARC	1	1	1	1	18.8314	21.3074	14.7866	13.7759	4.82821	5.65785	4.08033	4.13908	3.6728
															Figure 1h
																Control			DREAM			SAM
															OCT4.	1	1	1	78.5151	97.6545	68.8825	20.5067	38.6066	40.5806				2.45805
															Figure 1i
																Control			DREAM			SAM
															HBG1	1	1	1	20.19	17.45	8.56	5.1	2.08	4.76				3.86935
Figure 1f (Differentially expressed fold change >2 or <-2 and FDR <0.05; red dots)
Gene ID	P-value	FDR	Fold change (DREAM vs. Control)					Gene ID	P-value	FDR	Fold change (SAM vs. Control)
HBG2	0	0	2375.25					HBG2	0	0	735.081
HBG1	3.74396e-06	0.00493453	1682.91					ADGRG1	3.6646e-05	0.0249824	20.5241
MRTFA	0	0	97.8454					S100A16	1.15122e-06	0.0015173	20.3557
S100A16	1.86573e-09	6.14758e-06	41.2699					HSF1	1.50562e-134	9.92202e-131	20.0814
ADGRG1	3.25899e-05	0.030681	20.9696					HCP5	6.19422e-06	0.00556635	5.59527
S100A1	2.88996e-07	0.000476121	20.0984					TCEAL7	6.83553e-09	1.68923e-05	4.29924
DUSP13	3.21196e-05	0.030681	10.5173					AQP3	4.89525e-06	0.00509364	3.3286
NFE2L2/NRF2	9.36501e-26	4.62865e-22	5.96187					ZCCHC12	5.7579e-06	0.00556635	2.39861
CSPG4	1.2392e-05	0.0144111	5.74607					EEF1A1	2.20747e-05	0.0160643	-1.16697
AQP3	1.5786e-07	0.000312088	3.97436					RPS2	6.14965e-06	0.00556635	-1.20158
TCEAL7	8.43624e-08	0.00020848	3.86433					RPL4	7.43979e-07	0.0010506	-1.21142
STAT1	3.41406e-15	1.34992e-11	3.67911					EEF1G	4.21486e-07	0.000694398	-1.22057
KRT8	1.44929e-05	0.015918	2.30361					RPL3	6.50818e-07	0.000989744	-1.22296
ZCCHC12	1.67812e-05	0.0174613	2.29442					RPL26	2.27054e-05	0.0160643	-1.23283
EEF2	7.53004e-07	0.00114515	-1.207					RPL13A	2.27516e-05	0.0160643	-1.25489
ACTG1	1.13209e-07	0.000248683	-1.29865					HNRNPA1	2.23061e-05	0.0160643	-1.26848
TSC22D3	2.15673e-07	0.000387623	-1.53244					RPS15A	1.98623e-05	0.0160643	-1.27542
DDIT4	8.28641e-09	2.34032e-05	-1.70916					RPL7	3.28539e-06	0.00360846	-1.27564
TXNIP	9.38066e-06	0.011591	-1.93365					RPL11	1.64503e-05	0.0141401	-1.27848
AEN	1.99597e-06	0.00281859	-1.95754					EEF2	3.74904e-12	1.48237e-08	-1.30234
								SNHG29	3.98437e-05	0.026257	-1.32027
								RACK1	6.75222e-09	1.68923e-05	-1.33079
								RPL19	2.06645e-11	6.80894e-08	-1.39272
								RPL7A	8.67744e-09	1.90614e-05	-1.399
								MCM7	1.38787e-06	0.00171489	-1.42161
								ACTG1	8.02091e-14	3.96433e-10	-1.44488
								DDIT4	2.5006e-06	0.00290805	-1.54907
								TSC22D3	9.47591e-08	0.000187339	-1.55148
								AEN	1.05801e-07	0.000190153	-2.1192
Figure 1f (DESeq2 geneated gene list)
Gene ID	P-value	FDR	Fold change (DREAM vs. Control)					Gene ID	P-value	FDR	Fold change (SAM vs. Control)
HBG2	0	0	2375.25					HBG2	0	0	735.081
HBG1	3.74396e-06	0.00493453	1682.91					HBG1	0.000114255	0.0627449	492.839
HBBP1	0.078201	0.999963	237.696					CD300LG	0.0289191	0.999984	183.854
BGLT3	0.134896	0.999963	142.992					CAMK2A	0.0252022	0.999984	138.461
CAMK2A	0.0274018	0.999963	129.166					GLP2R	0.155071	0.999984	112.178
CD300LG	0.0437548	0.999963	123.575					SUCNR1	0.155095	0.999984	112.148
MRTFA	0	0	97.8454					TNNI1	0.000195779	0.0992448	99.0509
SGCA	0.0156794	0.999963	94.9024					BX322562.1	0.106782	0.999984	95.4778
CCDC169-SOHLH2	0.181192	0.999963	84.8622					CPXM1	0.0176383	0.999984	89.0273
SPN	0.192874	0.999963	75.6198					BCL2A1	0.182666	0.999984	83.5338
ATP1A2	0.142213	0.999963	74.414					HBBP1	0.157384	0.999984	81.1399
DIO1	0.161671	0.999963	70.0318					AC010643.1	0.188495	0.999984	78.832
TNNI1	0.00105085	0.423987	57.6757					LCN2	0.191739	0.999984	76.375
STRCP1	0.22823	0.999963	54.892					SGCA	0.0219251	0.999984	75.0784
LRRC15	0.231785	0.999963	53.2612					ATP1A2	0.145631	0.999984	71.6649
MYL4	0.224184	0.999963	52.9727					DIO1	0.16261	0.999984	69.2833
BX470111.1	0.23641	0.999963	51.2203					MYL4	0.197917	0.999984	66.7988
FAM166B	0.00187086	0.577919	50.9625					NAIPP4	0.208938	0.999984	64.9417
BGN	0.0706011	0.999963	47.3906					F2RL2	0.209827	0.999984	64.4571
EDAR	0.017804	0.999963	47.2308					BGLT3	0.209845	0.999984	64.4463
AC104389.5	0.00443366	0.999963	45.8363					ACR	0.209849	0.999984	64.4444
GLP2R	0.251525	0.999963	45.3088					HIF3A	0.214047	0.999984	62.0521
TCAF2C	0.256935	0.999963	43.3999					AL158066.1	0.214159	0.999984	61.9329
TIAF1	0.259305	0.999963	42.6166					GDF5-AS1	0.214286	0.999984	61.9197
LCN2	0.260927	0.999963	42.0824					BX005266.3	0.218449	0.999984	59.6732
CILP	0.0120479	0.999963	41.9647					AC027288.3	0.2185	0.999984	59.6462
S100A16	1.86573e-09	6.14758e-06	41.2699					LRRC15	0.223062	0.999984	57.3131
IGHE	0.207314	0.999963	38.432					SBK3	0.23324	0.999984	52.5403
PGA5	0.231891	0.999963	37.4293					PADI4	0.173896	0.999984	52.5289
LINC01749	0.278697	0.999963	36.7804					TLR9	0.236413	0.999984	51.1634
AC019068.1	0.278912	0.999963	36.722					C3orf86	0.238833	0.999984	50.1469
FAIM2	0.283004	0.999963	35.6313					AC058822.1	0.240669	0.999984	49.3828
GPD1	0.201223	0.999963	35.5372					AC140479.3	0.24164	0.999984	49.0011
BIN2	0.202448	0.999963	35.2417					CILP	0.00913227	0.999984	48.3437
ADGRD2	0.206141	0.999963	34.1241					AC226101.1	0.244564	0.999984	47.8457
SNORA73A	0.287537	0.999963	33.5752					AC108053.1	0.244862	0.999984	47.7299
TTC24	0.112607	0.999963	33.4361					AL732372.1	0.247661	0.999984	46.6613
PSAPL1	0.292473	0.999963	33.2683					JAZF1-AS1	0.251297	0.999984	45.3215
AC008870.1	0.293971	0.999963	32.9135					AC078777.1	0.252938	0.999984	44.7334
CHRNG	0.295283	0.999963	32.6071					ECSCR	0.258132	0.999984	42.9397
ABALON	0.295548	0.999963	32.5457					SULT1A2	0.260232	0.999984	42.2418
AC090971.1	0.296035	0.999963	32.406					LINC00880	0.262097	0.999984	41.6349
AL137247.2	0.297724	0.999963	32.0468					LRRC37A7P	0.263493	0.999984	41.1883
AC093151.5	0.300276	0.999963	31.4746					ARHGEF15	0.0565399	0.999984	40.9927
FGD2	0.304222	0.999963	30.6163					AP000708.1	0.265493	0.999984	40.5596
ACR	0.306935	0.999963	30.0439					RP1	0.273197	0.999984	38.2543
CGB8	0.320832	0.999963	27.3223					LINC02323	0.181025	0.999984	36.1918
CPXM1	0.0832027	0.999963	26.8425					KCNE3	0.0746784	0.999984	36.1661
LINC02520	0.323574	0.999963	26.8239					FGD2	0.28184	0.999984	35.8721
LINC02323	0.223278	0.999963	26.3354					S100A5	0.282081	0.999984	35.8086
AC008687.8	0.23415	0.999963	26.13					LINC01583	0.258851	0.999984	35.2826
AC127029.3	0.327459	0.999963	26.1238					GPD1	0.203684	0.999984	34.8247
LRRC37A7P	0.330599	0.999963	25.6002					CCDC169-SOHLH2	0.286533	0.999984	34.6579
BTBD19	0.285346	0.999963	25.5958					ATP6V0A4	0.0722952	0.999984	34.3733
PADI4	0.270885	0.999963	25.0284					AC008870.1	0.290618	0.999984	33.6504
F2RL2	0.334042	0.999963	25.0269					TTC24	0.113399	0.999984	33.1294
PTGIR	0.229628	0.999963	24.749					TIAF1	0.298675	0.999984	31.7692
SUCNR1	0.335782	0.999963	24.7435					BIN2	0.219757	0.999984	30.8614
AC006027.1	0.336792	0.999963	24.5809					SNORA73A	0.300585	0.999984	30.5639
BX322562.1	0.260657	0.999963	24.4643					CX3CL1	0.0162159	0.999984	29.7159
SSTR3	0.106393	0.999963	24.1147					SPN	0.313257	0.999984	28.7027
S100B	0.0431766	0.999963	24.1002					FAIM2	0.313383	0.999984	28.6779
C3orf86	0.345543	0.999963	23.2287					LINC01882	0.314471	0.999984	28.2139
ZAN	0.181883	0.999963	22.9274					GPR183	0.299429	0.999984	27.8543
TLR9	0.34892	0.999963	22.7325					SLC52A3	0.290156	0.999984	27.8517
AC010643.1	0.351419	0.999963	22.3745					AC006027.1	0.318334	0.999984	27.7267
AC002470.2	0.351765	0.999963	22.1903					KLHL6	0.1747	0.999984	27.3154
SULT1A2	0.352875	0.999963	22.1691					AC013268.1	0.321688	0.999984	27.0989
AC132217.1	0.356699	0.999963	21.6411					AP000346.2	0.322595	0.999984	26.9408
GPR20	0.194131	0.999963	21.2817					HCG4	0.323117	0.999984	26.6002
ADGRG1	3.25899e-05	0.030681	20.9696					LINC01939	0.207988	0.999984	26.2746
S100A3	0.191461	0.999963	20.42					GRAP	0.045617	0.999984	26.1738
S100A1	2.88996e-07	0.000476121	20.0984					RASGRP4	0.299287	0.999984	26.129
NTF4	0.116752	0.999963	20.0053					LINC01990	0.1907	0.999984	25.3102
S100A5	0.369358	0.999963	20.0047					LGALS7	0.33237	0.999984	25.2448
GDF5-AS1	0.374072	0.999963	19.4359					HFE	0.330816	0.999984	25.2294
CDHR2	0.378689	0.999963	18.8988					KLRK1	0.333899	0.999984	24.9906
LEFTY2	0.000399323	0.213368	18.4533					GYS2	0.335867	0.999984	24.6718
LINC01882	0.380987	0.999963	18.3954					CGB8	0.337146	0.999984	24.4665
AC058822.1	0.387282	0.999963	17.9394					AL049555.1	0.337579	0.999984	24.3975
ITLN1	0.398622	0.999963	16.7851					PGA4	0.245291	0.999984	24.2758
LINC02256	0.340377	0.999963	16.6757					TDRD9	0.161297	0.999984	24.2213
UPK3B	0.140475	0.999963	16.5274					RSPO1	0.0945631	0.999984	24.0495
SMIM5	0.160764	0.999963	16.45					EEF1E1-BLOC1S5	0.337148	0.999984	23.98
CAMP	0.404481	0.999963	16.2214					AC093151.5	0.340647	0.999984	23.9156
ALPG	0.245528	0.999963	16.135					MROH3P	0.0588807	0.999984	23.8837
AC140479.3	0.406403	0.999963	16.0417					AC017007.5	0.302271	0.999984	23.8798
HIF3A	0.407274	0.999963	15.961					TDRD10	0.340884	0.999984	23.879
KLK6	0.168983	0.999963	15.7485					AC112229.4	0.344889	0.999984	23.2696
GRAP	0.0951266	0.999963	15.5321					GPAA1P2	0.34695	0.999984	22.8249
CX3CL1	0.0530111	0.999963	15.524					M1AP	0.19759	0.999984	22.1111
LGALS7	0.414806	0.999963	15.2847					CD4	0.292754	0.999984	22.0748
LINC00880	0.415896	0.999963	15.1899					LINC02395	0.351604	0.999984	22.0653
KCNE3	0.178713	0.999963	15.0507					LEFTY2	0.000174749	0.0909156	21.9458
IGHA1	0.4174	0.999963	14.8204					FAM166B	0.015096	0.999984	21.6472
AP000708.1	0.420768	0.999963	14.7747					BGN	0.152544	0.999984	21.548
RASGRP4	0.39477	0.999963	14.5883					CDHR2	0.356984	0.999984	21.5471
AC114490.1	0.416988	0.999963	14.5635					BTBD19	0.312205	0.999984	21.4858
XPNPEP2	0.241599	0.999963	14.4474					S100B	0.0515928	0.999984	21.3936
LINC00523	0.428676	0.999963	14.1307					LINC02732	0.134972	0.999984	21.3913
GATA1	0.428679	0.999963	14.1304					AC022613.2	0.359764	0.999984	20.9244
B3GNT8	0.00109999	0.434938	14.1167					CPA1	0.2787	0.999984	20.9141
AC125603.2	0.426597	0.999963	14.063					AC125603.2	0.359863	0.999984	20.9115
ADAMTS4	0.000239618	0.163353	14.0187					RFPL4B	0.361234	0.999984	20.7596
KLHL6	0.280255	0.999963	13.9545					ADGRG1	3.6646e-05	0.0249824	20.5241
ZP1	0.432256	0.999963	13.8506					AP001972.5	0.364772	0.999984	20.378
AC087521.1	0.432257	0.999963	13.8505					S100A16	1.15122e-06	0.0015173	20.3557
CCK	0.435925	0.999963	13.5707					AC244035.4	0.364703	0.999984	20.3137
NTSR1	0.434135	0.999963	13.4938					SSTR3	0.126753	0.999984	20.2958
NFE2	0.0304385	0.999963	13.4744					TMPRSS4	0.364856	0.999984	20.2942
F10	0.0830816	0.999963	13.3195					HSF1	1.50562e-134	9.92202e-131	20.0814
SLC52A3	0.413043	0.999963	13.2031					AC007610.1	0.371806	0.999984	19.4286
TNFRSF13C	0.217294	0.999963	12.9832					KLK6	0.137924	0.999984	19.4126
FOLR2	0.307333	0.999963	12.9759					LINC01749	0.376448	0.999984	19.1041
RAET1L	0.446762	0.999963	12.7841					AC104389.5	0.028414	0.999984	19.0814
TLX1	0.176245	0.999963	12.7169					ITLN1	0.376663	0.999984	19.0792
AL035078.4	0.436829	0.999963	12.5002					PAX1	0.376771	0.999984	19.0666
GPR183	0.432791	0.999963	12.444					PLA2G2A	0.296719	0.999984	18.52
RPL24P7	0.452687	0.999963	12.175					TAGLN3	0.381601	0.999984	18.284
GPR45	0.216442	0.999963	11.9971					OR4E1	0.334186	0.999984	18.0573
JPH4	0.0935973	0.999963	11.93					NTF4	0.130299	0.999984	17.9847
CRYBB2	0.391619	0.999963	11.9233					AC127029.3	0.387988	0.999984	17.8108
PGA3	0.459854	0.999963	11.9075					AC243965.2	0.387405	0.999984	17.6767
AC100803.3	0.210586	0.999963	11.7488					OR2L13	0.387447	0.999984	17.6723
AC253536.7	0.46144	0.999963	11.6946					PLA2G4F	0.387631	0.999984	17.6528
CACNA1S	0.136004	0.999963	11.5646					AC073429.2	0.387805	0.999984	17.6344
ATP6V0A4	0.21819	0.999963	11.5125					AL078604.2	0.390061	0.999984	17.3754
AC022613.2	0.463348	0.999963	11.4757					GLRA3	0.359896	0.999984	17.3503
RP1	0.466788	0.999963	11.4733					LINC01166	0.172952	0.999984	17.2851
IL24	0.46679	0.999963	11.4732					AC114490.1	0.387716	0.999984	17.2088
TAC4	0.464813	0.999963	11.473					TRANK1	0.144961	0.999984	17.0878
SLC1A7	0.447913	0.999963	11.4616					LTBR	0.326576	0.999984	16.899
AC097641.1	0.45154	0.999963	11.4277					GGT5	0.228398	0.999984	16.8294
AP001065.3	0.464348	0.999963	11.4269					GPR45	0.159726	0.999984	16.8165
ARHGAP9	0.244308	0.999963	11.3795					HCAR1	0.396108	0.999984	16.7816
AQP7	0.466073	0.999963	11.3211					AC024592.2	0.398738	0.999984	16.7233
C2orf78	0.466751	0.999963	11.2671					ADGRD2	0.315069	0.999984	16.7112
SLC6A3	0.471397	0.999963	11.1954					AC133644.1	0.398865	0.999984	16.7108
UNC93B5	0.466519	0.999963	11.1647					GTSF1	0.398866	0.999984	16.7107
ENTPD8	0.333386	0.999963	11.1499					SEPTIN9-DT	0.399125	0.999984	16.6853
AL355987.1	0.472265	0.999963	11.144					CFC1	0.221944	0.999984	16.6426
AIFM3	0.432911	0.999963	11.0622					OPRM1	0.39831	0.999984	16.5437
LGI4	0.205814	0.999963	10.9891					ABHD16B	0.401076	0.999984	16.4493
SEPTIN9-DT	0.476141	0.999963	10.9178					LINC01363	0.260892	0.999984	16.3982
GPBAR1	0.368787	0.999963	10.9129					AL391832.4	0.391154	0.999984	16.1401
DES	0.00248099	0.700702	10.8246					AL356310.1	0.305001	0.999984	16.1107
GOLGA6D	0.398492	0.999963	10.7662					AC008687.8	0.313384	0.999984	15.9012
CDC42EP5	0.131507	0.999963	10.753					STRA8	0.405354	0.999984	15.8923
LINC02732	0.247966	0.999963	10.7106					PF4	0.357417	0.999984	15.8557
AC073612.1	0.330796	0.999963	10.6878					FOLR2	0.270662	0.999984	15.8491
AC010422.6	0.181135	0.999963	10.6701					S100A3	0.23332	0.999984	15.7009
DUSP13	3.21196e-05	0.030681	10.5173					HMGCS2	0.224916	0.999984	15.6983
OTOF	0.305802	0.999963	10.4989					AIFM3	0.368086	0.999984	15.6927
CFC1	0.310324	0.999963	10.3727					SLC15A3	0.407307	0.999984	15.6927
LINC01990	0.34672	0.999963	10.2757					C2orf78	0.407356	0.999984	15.6881
SLC15A3	0.485518	0.999963	10.1959					CLPSL1	0.407656	0.999984	15.6608
PLA2G4F	0.486971	0.999963	10.1293					HTR3C	0.407659	0.999984	15.6605
FUT5	0.357289	0.999963	10.1068					BLACAT1	0.209578	0.999984	15.5797
LINC01166	0.270963	0.999963	10.0404					MALL	0.0442228	0.999984	15.5175
RSPO1	0.226996	0.999963	10.008					STRCP1	0.411764	0.999984	15.5044
CLDN19	0.356977	0.999963	9.94879					GSTA3	0.097672	0.999984	15.4267
TMEM273	0.472397	0.999963	9.88151					HNF4A	0.362711	0.999984	15.4233
CAMK1G	0.353322	0.999963	9.86271					EWSAT1	0.293861	0.999984	15.3107
TNNC1	0.00968009	0.999963	9.84741					AC008687.7	0.416426	0.999984	15.0955
LEMD1-DT	0.471611	0.999963	9.81821					CT62	0.41522	0.999984	15.0074
TRANK1	0.242005	0.999963	9.79222					FOXR1	0.415386	0.999984	14.993
LINC01771	0.482584	0.999963	9.78901					KASH5	0.3618	0.999984	14.9677
COL16A1	0.234747	0.999963	9.77267					TNFSF10	0.251758	0.999984	14.9181
CLEC2L	0.452042	0.999963	9.73342					PKNOX2-AS1	0.417677	0.999984	14.7788
CD4	0.442147	0.999963	9.67208					LINC00482	0.248903	0.999984	14.753
LCK	0.0247754	0.999963	9.64505					AC019068.1	0.423088	0.999984	14.5343
BX664615.1	0.436704	0.999963	9.62291					CXCR2P1	0.409475	0.999984	14.5306
PTPN7	0.0536084	0.999963	9.58165					RXFP1	0.411202	0.999984	14.3793
PKNOX2-AS1	0.49821	0.999963	9.54107					ACSL5	0.250514	0.999984	14.3495
HTR3C	0.500327	0.999963	9.43686					ZAN	0.258268	0.999984	14.3429
LRATD1	0.113694	0.999963	9.42062					AC082651.3	0.4256	0.999984	14.3295
GH2	0.0766165	0.999963	9.36004					PTPN20	0.41342	0.999984	14.2183
P2RY6	0.439107	0.999963	9.35731					AQP7	0.425734	0.999984	14.1311
AC092329.3	0.506284	0.999963	9.25576					GABRR1	0.216875	0.999984	14.1215
CDR1	0.508439	0.999963	9.23508					LINC01095	0.425901	0.999984	14.1178
AL356747.1	0.4454	0.999963	9.23323					TBR1	0.425961	0.999984	14.1129
AL034379.1	0.437171	0.999963	9.17697					AC073283.2	0.414832	0.999984	14.0959
FTCD	0.0798725	0.999963	9.11974					IL33	0.416487	0.999984	13.9559
TRARG1	0.324903	0.999963	9.05894					COL8A2	0.1364	0.999984	13.8619
HCG4	0.508866	0.999963	9.03947					B3GNT8	0.00119333	0.395964	13.8462
SLC52A1	0.511323	0.999963	8.9171					GH2	0.0379805	0.999984	13.697
FNDC7	0.326202	0.999963	8.88927					GJA5	0.0232113	0.999984	13.6915
TRGV2	0.517702	0.999963	8.81195					AP005717.2	0.290081	0.999984	13.6791
AC108053.1	0.517706	0.999963	8.81176					HORMAD1	0.297527	0.999984	13.6719
AC027288.3	0.517713	0.999963	8.81144					GPR20	0.267117	0.999984	13.6709
GPX5	0.507462	0.999963	8.81003					FNDC7	0.23942	0.999984	13.6616
AL732372.1	0.519143	0.999963	8.74818					ASGR2	0.336967	0.999984	13.6543
MROH3P	0.214483	0.999963	8.71526					MRPS9-AS2	0.119338	0.999984	13.6422
SPDYE5	0.516892	0.999963	8.6995					MYH6	0.418989	0.999984	13.6325
SLA2	0.38801	0.999963	8.63162					AC004687.3	0.392008	0.999984	13.5785
PRSS57	0.00151926	0.536353	8.57123					AC082651.1	0.422072	0.999984	13.5252
KRT83	0.524	0.999963	8.53726					PECAM1	0.210943	0.999984	13.5134
GPR173	0.524003	0.999963	8.53713					LCK	0.00980092	0.999984	13.5057
AC010733.1	0.506027	0.999963	8.52763					APELA	0.259285	0.999984	13.2956
CPA1	0.447077	0.999963	8.49432					NEUROG1	0.375294	0.999984	13.2054
RFPL4B	0.521298	0.999963	8.48386					AC113410.5	0.353474	0.999984	13.1411
PGA4	0.439849	0.999963	8.4364					THRSP	0.439652	0.999984	13.0514
SERPINA5	0.204837	0.999963	8.40796					TKTL2	0.439703	0.999984	13.0478
ZNF648	0.503979	0.999963	8.3899					RPL12P30	0.43977	0.999984	13.0429
PLEKHG6	0.350966	0.999963	8.38915					FCGR2B	0.179589	0.999984	12.9641
HCAR1	0.523761	0.999963	8.37862					AC092329.3	0.443356	0.999984	12.8981
LINC01583	0.502716	0.999963	8.37775					PTPN7	0.0288683	0.999984	12.8414
AC087164.2	0.511376	0.999963	8.37075					CLEC2L	0.400981	0.999984	12.6658
GSTA3	0.199977	0.999963	8.3319					DMRTC1B	0.192826	0.999984	12.5945
UNC93B6	0.499685	0.999963	8.30362					AC036214.3	0.434744	0.999984	12.5758
TNS1	0.0105701	0.999963	8.28908					CPN2	0.256082	0.999984	12.4669
EPO	0.523184	0.999963	8.27342					GOLGA6D	0.370641	0.999984	12.4092
LINC01939	0.42412	0.999963	8.26976					AC092490.1	0.41701	0.999984	12.3336
ACOT12	0.530511	0.999963	8.26401					TNFSF12-TNFSF13	0.453369	0.999984	12.2876
PAX1	0.530516	0.999963	8.2638					EVX2	0.345623	0.999984	12.2324
AC092490.1	0.495907	0.999963	8.25462					CHRNG	0.455872	0.999984	12.1218
GLRA3	0.502411	0.999963	8.12187					CYP11A1	0.245914	0.999984	11.9899
LINC01168	0.443683	0.999963	8.00812					AP002761.2	0.458153	0.999984	11.9731
AL031590.1	0.444698	0.999963	8.00811					HRCT1	0.45835	0.999984	11.9604
ARHGEF15	0.289059	0.999963	7.95991					PTGIR	0.355953	0.999984	11.9487
CD79B	0.160589	0.999963	7.9166					CAMP	0.458736	0.999984	11.9355
AL139317.3	0.355355	0.999963	7.91221					TMIGD2	0.165039	0.999984	11.9168
SLC44A4	0.237326	0.999963	7.91117					AL158151.3	0.257974	0.999984	11.9063
RPS26P3	0.521583	0.999963	7.87525					H1-5	0.430108	0.999984	11.8896
AP001972.5	0.537461	0.999963	7.86974					AL359538.1	0.443847	0.999984	11.8842
AC069368.1	0.526311	0.999963	7.86553					KIAA1614-AS1	0.385066	0.999984	11.7814
GGT5	0.382012	0.999963	7.81748					H3-2	0.456405	0.999984	11.7533
DNALI1	0.0136982	0.999963	7.761					OR6E1P	0.398246	0.999984	11.7081
CCDC141	0.525746	0.999963	7.72372					TRPM1	0.450979	0.999984	11.5571
RPL23AP75	0.473938	0.999963	7.70498					TNFRSF13C	0.239224	0.999984	11.5346
ACOX2	0.097294	0.999963	7.67691					PRSS57	0.000307992	0.141605	11.4808
ECSCR	0.545957	0.999963	7.65634					HJV	0.463293	0.999984	11.4758
ADGRA1	0.367765	0.999963	7.65539					ARL11	0.0989526	0.999984	11.434
ANGPTL2	0.346677	0.999963	7.64367					XPNPEP2	0.285488	0.999984	11.4298
ADAMTSL2	0.543022	0.999963	7.60728					ADAMTS4	0.000726512	0.287263	11.3519
TMPRSS6	0.532966	0.999963	7.58431					ADA2	0.214937	0.999984	11.3432
RBPJL	0.430179	0.999963	7.53723					AL512310.10	0.468059	0.999984	11.3404
PYGM	0.173044	0.999963	7.5346					SLC52A1	0.465847	0.999984	11.3059
MYL10	0.545819	0.999963	7.50242					ACOX2	0.0487852	0.999984	11.2283
PROX2	0.461733	0.999963	7.49168					AP001922.5	0.263669	0.999984	11.1823
AC078777.1	0.550497	0.999963	7.48783					AC079848.2	0.396988	0.999984	11.1357
CLPSL1	0.548467	0.999963	7.39743					VIT	0.458323	0.999984	11.1113
AC117488.1	0.421125	0.999963	7.33497					CA4	0.459633	0.999984	11.0272
ASGR2	0.467188	0.999963	7.27582					ARSI	0.459835	0.999984	11.0154
ITGA11	0.206294	0.999963	7.25841					SLC5A10	0.334119	0.999984	10.9892
TRIM63	0.494359	0.999963	7.23987					PLEKHG6	0.293542	0.999984	10.9182
M1AP	0.411568	0.999963	7.2356					RBPJL	0.349595	0.999984	10.9118
HSPB2-C11orf52	0.537913	0.999963	7.21708					IL24	0.478394	0.999984	10.747
PEAR1	0.494767	0.999963	7.20066					AC006994.1	0.266355	0.999984	10.6669
AC084018.2	0.545666	0.999963	7.14812					LINC01185	0.308923	0.999984	10.6368
SLC7A5P2	0.542678	0.999963	7.1416					AC008050.1	0.478258	0.999984	10.5908
CD33	0.488969	0.999963	7.13742					MUSK	0.467504	0.999984	10.5769
ARSI	0.546088	0.999963	7.11707					KIAA1210	0.467558	0.999984	10.5738
RNF223	0.0944615	0.999963	7.11468					CEBPE	0.478584	0.999984	10.5725
AC139019.1	0.506179	0.999963	7.07117					AL606923.2	0.319612	0.999984	10.552
AL158151.3	0.373534	0.999963	7.03979					LCN10	0.394165	0.999984	10.4524
CALHM3	0.308411	0.999963	6.97978					LINC02256	0.426885	0.999984	10.4492
CLCN1	0.491309	0.999963	6.94414					RNVU1-7	0.0981157	0.999984	10.4392
TMIGD2	0.279306	0.999963	6.9355					SPARCL1	0.431928	0.999984	10.2633
AIF1	0.28049	0.999963	6.92957					SHBG	0.0224192	0.999984	10.2524
KCNIP1	0.27945	0.999963	6.90513					LINC02478	0.473731	0.999984	10.2425
AC079848.2	0.499093	0.999963	6.86279					UFL1-AS1	0.475552	0.999984	10.1394
AC073316.1	0.331328	0.999963	6.85657					MILR1	0.475692	0.999984	10.132
OR6E1P	0.509857	0.999963	6.83289					IRAK3	0.15357	0.999984	10.1112
GSTA2	0.429818	0.999963	6.79562					KCNIP1	0.194929	0.999984	10.1028
FOLR1	0.00358205	0.89642	6.7938					AC100803.3	0.240909	0.999984	10.0524
AL034405.1	0.499784	0.999963	6.78644					NFE2	0.0549043	0.999984	10.0469
ACSL5	0.411086	0.999963	6.7585					AC090515.2	0.477376	0.999984	10.0375
LTBR	0.509022	0.999963	6.7458					AP000696.1	0.400658	0.999984	9.92079
FAM151A	0.00367903	0.897955	6.73753					RARRES2P2	0.478286	0.999984	9.9065
CXCR2P1	0.557541	0.999963	6.73398					CNGB1	0.482326	0.999984	9.79395
AL049555.1	0.5727	0.999963	6.72455					SLC1A7	0.477727	0.999984	9.79358
PRF1	0.480575	0.999963	6.68674					LEMD1-DT	0.471936	0.999984	9.79332
SRL	0.150099	0.999963	6.66031					CDC42EP5	0.148341	0.999984	9.73812
COL8A2	0.2847	0.999963	6.64651					NCKAP1L	0.0668762	0.999984	9.7109
TDRD9	0.408498	0.999963	6.62939					SDR9C7	0.370723	0.999984	9.71082
GSTT2B	0.559768	0.999963	6.58348					AC095032.1	0.141038	0.999984	9.70592
CPN2	0.397396	0.999963	6.5756					VNN2	0.340443	0.999984	9.6736
DYDC2	0.139311	0.999963	6.55301					RTL9	0.473348	0.999984	9.59369
LINC00482	0.422311	0.999963	6.54482					AL356747.1	0.437177	0.999984	9.58859
RNA5-8SN2	0.00758738	0.999963	6.49954					AC021072.1	0.487042	0.999984	9.57887
RNA5-8SN1	0.00758738	0.999963	6.49954					VAT1L	0.497326	0.999984	9.57004
TRAV18	0.562188	0.999963	6.47469					C17orf64	0.500726	0.999984	9.56707
AC137932.3	0.56557	0.999963	6.45113					LINC01168	0.402779	0.999984	9.55546
AC012306.3	0.534802	0.999963	6.43899					CDHR5	0.427932	0.999984	9.55541
CD52	0.301952	0.999963	6.39969					YWHAEP7	0.500971	0.999984	9.55503
CRB2	0.226948	0.999963	6.37644					ACOT12	0.500977	0.999984	9.55474
ADGRG3	0.117462	0.999963	6.36554					AVPR2	0.50123	0.999984	9.54232
TMEM40	0.328483	0.999963	6.35397					AC253536.7	0.49973	0.999984	9.52863
PMS2P10	0.566637	0.999963	6.35331					SLA2	0.367617	0.999984	9.46881
PECAM1	0.376864	0.999963	6.31786					RGL3	0.4474	0.999984	9.44351
CARD11	0.581246	0.999963	6.31115					AL929091.1	0.40138	0.999984	9.37637
SDR9C7	0.470911	0.999963	6.30513					SPESP1	0.491408	0.999984	9.34572
TAC3	0.282593	0.999963	6.29852					AL365272.1	0.468306	0.999984	9.31726
NCKAP1L	0.140028	0.999963	6.25071					JPH2	0.493185	0.999984	9.25567
LINC00672	0.484643	0.999963	6.24729					HMGN2P40	0.493278	0.999984	9.25125
IL1R2	0.526542	0.999963	6.23714					TLX1	0.237609	0.999984	9.22328
MS4A15	0.583979	0.999963	6.22306					CLDN19	0.373328	0.999984	9.20681
LINC02413	0.584718	0.999963	6.20677					SRL	0.0920547	0.999984	9.18523
NDUFA3P4	0.584721	0.999963	6.20667					LINC01460	0.414738	0.999984	9.13677
HNF4A	0.54535	0.999963	6.19168					AL139385.1	0.495941	0.999984	9.11719
TAGAP	0.575318	0.999963	6.18946					LINC01010	0.397143	0.999984	9.09177
ALPP	0.530379	0.999963	6.10307					DRC7	0.290066	0.999984	8.9506
MYH6	0.577704	0.999963	6.10232					TDRD12	0.156564	0.999984	8.92698
EXOC3L2	0.357481	0.999963	6.10129					P2RY6	0.450506	0.999984	8.84174
CDH15	0.217862	0.999963	6.09217					ZPLD2P	0.51302	0.999984	8.83467
PLB1	0.320774	0.999963	6.08525					CLEC1A	0.463673	0.999984	8.82631
KRT81	0.56015	0.999963	6.04651					IGFN1	0.472831	0.999984	8.81627
KLRC3	0.575226	0.999963	6.04344					WDR45BP1	0.51498	0.999984	8.73758
CD300C	0.474957	0.999963	6.02743					IGHE	0.456191	0.999984	8.71982
GOLGA6A	0.577746	0.999963	6.01906					ACER1	0.504821	0.999984	8.71865
PROM1	0.449625	0.999963	5.98619					CTSS	0.300793	0.999984	8.7161
RNVU1-7	0.207789	0.999963	5.97821					GPR78	0.505295	0.999984	8.70257
AC090515.2	0.582614	0.999963	5.97404					AC093117.1	0.515779	0.999984	8.70207
GPR61	0.421496	0.999963	5.96357					AC073316.1	0.275001	0.999984	8.68088
NFE2L2	9.36501e-26	4.62865e-22	5.96187					STOML3	0.500905	0.999984	8.65006
IP6K3	0.325881	0.999963	5.93346					SIGLEC1	0.440392	0.999984	8.61482
ASMTL-AS1	0.593979	0.999963	5.92991					HEPHL1	0.472305	0.999984	8.54994
AC226101.1	0.599352	0.999963	5.92516					AC133919.2	0.523309	0.999984	8.52935
TIE1	0.0647949	0.999963	5.91629					AP000893.1	0.508703	0.999984	8.5253
GRIK5	0.103628	0.999963	5.89103					LUNAR1	0.395815	0.999984	8.50241
LINC01366	0.363448	0.999963	5.8765					TLR3	0.290737	0.999984	8.49058
KRT89P	0.601274	0.999963	5.8719					DES	0.00665627	0.999984	8.47063
TLR7	0.601278	0.999963	5.87179					HSPA7	0.511178	0.999984	8.42459
TTC22	0.601281	0.999963	5.87171					APOBR	0.38153	0.999984	8.3891
ACTC1	0.601281	0.999963	5.87171					AC011346.1	0.364501	0.999984	8.37093
BX005266.3	0.601281	0.999963	5.8717					NEU4	0.41159	0.999984	8.36656
GTSF1	0.601285	0.999963	5.87158					NPIPB10P	0.153967	0.999984	8.34545
GPR146	0.0716951	0.999963	5.86499					LINC00884	0.397357	0.999984	8.31596
KLRK1	0.601725	0.999963	5.85852					ALDH1A1	0.0259664	0.999984	8.27439
AL162725.2	0.583635	0.999963	5.85093					CACNA1S	0.198405	0.999984	8.27092
SUSD2	0.0960661	0.999963	5.84762					CLCN1	0.452856	0.999984	8.26332
NAIPP4	0.60156	0.999963	5.84632					CTBP2P9	0.240956	0.999984	8.23555
NOS2P2	0.602744	0.999963	5.83151					GSTA2	0.385206	0.999984	8.19595
HEPHL1	0.555818	0.999963	5.81952					LGI4	0.268943	0.999984	8.12931
UNC13D	0.0603864	0.999963	5.80779					SDS	0.0505892	0.999984	8.10835
EWSAT1	0.50085	0.999963	5.78333					ABALON	0.533961	0.999984	8.08693
AC008957.1	0.353464	0.999963	5.77966					UPK2	0.360712	0.999984	8.05975
SLC5A10	0.481256	0.999963	5.76789					EXOC3L2	0.28837	0.999984	8.03952
LINC01058	0.590626	0.999963	5.75913					STAT5A	0.297566	0.999984	8.03406
CSPG4	1.2392e-05	0.0144111	5.74607					ZNF648	0.513323	0.999984	8.00434
P2RX5	0.355621	0.999963	5.6862					CRB2	0.173436	0.999984	8.00125
HS3ST6	0.17177	0.999963	5.66601					RFPL1	0.419971	0.999984	7.99201
COL11A2	0.492355	0.999963	5.64645					FAM81B	0.487343	0.999984	7.99099
SIGLEC1	0.536307	0.999963	5.63557					IL34	0.177339	0.999984	7.97593
EVX2	0.516111	0.999963	5.62648					AC126773.4	0.536821	0.999984	7.97282
CRYBA1	0.611191	0.999963	5.60572					SPAG6	0.108855	0.999984	7.96799
PON1	0.611193	0.999963	5.60568					NTSR1	0.533403	0.999984	7.96754
LINC01115	0.611194	0.999963	5.60563					LINC02805	0.51937	0.999984	7.9634
KLK11	0.611196	0.999963	5.6056					LGALS2	0.116525	0.999984	7.9582
AC097652.1	0.611196	0.999963	5.60558					AC012317.2	0.533858	0.999984	7.94936
CPLX3	0.611197	0.999963	5.60557					EDAR	0.207018	0.999984	7.92465
MKRN6P	0.611198	0.999963	5.60553					AL034405.1	0.465175	0.999984	7.92367
GAST	0.6112	0.999963	5.60549					TRIM10	0.52402	0.999984	7.92367
BCL2A1	0.6112	0.999963	5.60547					SPDYE3	0.538315	0.999984	7.91399
SBK3	0.611205	0.999963	5.60536					AC117488.1	0.403532	0.999984	7.90789
AC021072.1	0.600239	0.999963	5.60533					HEPACAM2	0.321148	0.999984	7.89246
LPAR5	0.188806	0.999963	5.60206					KRT27	0.505457	0.999984	7.88556
AL512310.10	0.611631	0.999963	5.58437					AL121612.2	0.177294	0.999984	7.85636
PRSS22	0.325408	0.999963	5.57926					ABHD11-AS1	0.536244	0.999984	7.84713
C16orf89	0.392237	0.999963	5.56768					ANO7L1	0.5259	0.999984	7.84604
ADAMTS14	0.56688	0.999963	5.56291					AL008627.1	0.525052	0.999984	7.80235
GNRH2	0.576757	0.999963	5.54273					LINC01549	0.4419	0.999984	7.73807
BIK	0.0142172	0.999963	5.52366					H2BC8	0.526798	0.999984	7.677
CCL25	0.483228	0.999963	5.52346					AC008957.1	0.280956	0.999984	7.66506
GRAP2	0.45935	0.999963	5.49728					TAGAP	0.533232	0.999984	7.57525
PF4	0.571975	0.999963	5.49183					H1-3	0.529585	0.999984	7.56908
LINC02158	0.598744	0.999963	5.45331					LINC02158	0.529627	0.999984	7.56751
PODNL1	0.176719	0.999963	5.43104					PRELP	0.517867	0.999984	7.5646
APOBEC3A	0.6128	0.999963	5.41408					SOX30	0.0813898	0.999984	7.54229
FBLN2	0.00159104	0.542324	5.37275					FOLR1	0.00212309	0.60831	7.53212
AC008687.7	0.621207	0.999963	5.35083					FAM230I	0.500526	0.999984	7.50057
AC092802.4	0.583927	0.999963	5.35002					CACNA2D4	0.481514	0.999984	7.49567
MROH2A	0.621572	0.999963	5.34181					MGP	0.535577	0.999984	7.48458
C17orf64	0.621574	0.999963	5.34176					ST14	0.30087	0.999984	7.46708
CDH16	0.621576	0.999963	5.34171					UPB1	0.503609	0.999984	7.43405
APOBEC2	0.621579	0.999963	5.34162					RFX4	0.285603	0.999984	7.41197
SLC12A3	0.621579	0.999963	5.34162					AP001830.1	0.511793	0.999984	7.38875
TDRD10	0.621581	0.999963	5.34157					GNGT2	0.456191	0.999984	7.38052
AVPR2	0.621584	0.999963	5.34151					RDH12	0.0142879	0.999984	7.37865
AC025034.1	0.603288	0.999963	5.34144					LINC01842	0.315555	0.999984	7.35743
FCGR2B	0.381816	0.999963	5.34095					BIK	0.00416035	0.83081	7.35695
MEIKIN	0.621645	0.999963	5.34					RPL7P38	0.539132	0.999984	7.3516
PTGS1	0.252762	0.999963	5.33923					AL136295.4	0.241685	0.999984	7.32905
AC112229.4	0.62168	0.999963	5.33913					AL355337.1	0.536478	0.999984	7.32032
GGN	0.51241	0.999963	5.33207					DSG1	0.534784	0.999984	7.31712
ESPN	0.191247	0.999963	5.3309					ITGA11	0.204349	0.999984	7.31596
GPR78	0.607916	0.999963	5.31187					WNT8A	0.425336	0.999984	7.30803
ST14	0.39251	0.999963	5.27938					IL18	0.166725	0.999984	7.29489
LCN10	0.548832	0.999963	5.27566					RPS27P25	0.481765	0.999984	7.24802
LRG1	0.294227	0.999963	5.27115					C16orf89	0.323342	0.999984	7.23806
UFL1-AS1	0.609801	0.999963	5.26586					RNF157-AS1	0.542449	0.999984	7.2186
CCR10	0.0485381	0.999963	5.25624					AC080132.1	0.557633	0.999984	7.19762
RNU1-27P	0.250145	0.999963	5.23819					SLC12A3	0.557643	0.999984	7.19728
RNVU1-29	0.255847	0.999963	5.23817					KRT85	0.473221	0.999984	7.18567
RNU1-4	0.255847	0.999963	5.23817					AL450992.3	0.557975	0.999984	7.18565
RNU1-2	0.255847	0.999963	5.23817					PLVAP	0.557978	0.999984	7.18555
SYNPO	0.0106571	0.999963	5.22144					GATA1	0.557988	0.999984	7.18521
CTBP2P9	0.361139	0.999963	5.17422					AL162718.1	0.558321	0.999984	7.17358
MALL	0.23167	0.999963	5.16789					C17orf99	0.558322	0.999984	7.17353
AP001922.5	0.449363	0.999963	5.14619					GRIK3	0.537218	0.999984	7.17352
CLIC3	0.082627	0.999963	5.14301					TMEM176A	0.558323	0.999984	7.17349
NLRP2	0.440647	0.999963	5.12155					CPNE6	0.558324	0.999984	7.17347
AC073429.2	0.625412	0.999963	5.12139					GAST	0.558326	0.999984	7.17338
TRGV3	0.625412	0.999963	5.12137					PSAPL1	0.55833	0.999984	7.17327
TMPRSS4	0.625414	0.999963	5.12133					TRIM50	0.544086	0.999984	7.16897
SV2B	0.390478	0.999963	5.11906					AC092720.1	0.558667	0.999984	7.16149
AC005670.2	0.503635	0.999963	5.11749					MKRN6P	0.558668	0.999984	7.16146
ADAMTSL4	0.0511375	0.999963	5.11716					LINC01058	0.545648	0.999984	7.12905
CLCNKB	0.0616716	0.999963	5.09624					AC106886.4	0.374013	0.999984	7.12228
ABCA8	0.225305	0.999963	5.08489					LINC01771	0.545991	0.999984	7.11716
RDH12	0.0464754	0.999963	5.08049					AC005077.4	0.385892	0.999984	7.11305
RNU1-28P	0.260058	0.999963	5.0585					TNFRSF8	0.310755	0.999984	7.10195
RNU1-1	0.266476	0.999963	5.05848					CHGB	0.557254	0.999984	7.07802
RNU1-3	0.266476	0.999963	5.05848					AC092802.4	0.522345	0.999984	7.0758
RNVU1-18	0.266476	0.999963	5.05848					ADARB2	0.557779	0.999984	7.05979
H1-5	0.606744	0.999963	5.05498					POMC	0.0176186	0.999984	7.04812
C1QTNF4	0.263282	0.999963	5.05478					FILIP1	0.375491	0.999984	7.04437
ABHD11-AS1	0.628256	0.999963	5.04974					KLRC2	0.40578	0.999984	7.02404
AMZ1	0.579734	0.999963	5.03518					AL009181.1	0.545308	0.999984	7.01706
CCN4	0.510145	0.999963	5.02305					FOXB2	0.545956	0.999984	6.99007
TAFA5	0.629797	0.999963	5.01804					LPAR5	0.137635	0.999984	6.98931
CFAP52	0.428915	0.999963	5.01576					GNRH2	0.525654	0.999984	6.98814
AC002351.1	0.377755	0.999963	5.01402					CR392000.2	0.442119	0.999984	6.98744
CPN1	0.33773	0.999963	5.00457					AL353708.1	0.549968	0.999984	6.97414
CRYBA4	0.50697	0.999963	4.99299					LINC01082	0.546985	0.999984	6.95709
RPL37AP8	0.630281	0.999963	4.98403					AC133785.1	0.214608	0.999984	6.9342
GJA5	0.165955	0.999963	4.96181					MYO1H	0.333059	0.999984	6.91671
PSTPIP1	0.614034	0.999963	4.9494					CD79B	0.189707	0.999984	6.91531
LINC01260	0.620231	0.999963	4.93379					TRIM43B	0.547911	0.999984	6.91456
NTRK1	0.330071	0.999963	4.8967					FCGR2A	0.327386	0.999984	6.88155
RPS27P25	0.574464	0.999963	4.87055					RCSD1	0.502952	0.999984	6.87775
VSIR	0.00682731	0.999963	4.86912					AC083805.1	0.552396	0.999984	6.86241
AC021188.1	0.586007	0.999963	4.85273					CTBP2P10	0.294837	0.999984	6.85673
TDRD12	0.309775	0.999963	4.81794					PCDHGC5	0.554068	0.999984	6.85199
AC127496.5	0.626349	0.999963	4.80694					TNS1	0.0200752	0.999984	6.84473
CD68	0.085143	0.999963	4.7938					CCDC141	0.550826	0.999984	6.83294
AC073283.2	0.631128	0.999963	4.77612					ASB5	0.476514	0.999984	6.81607
NOS3	0.426944	0.999963	4.75808					AC104083.1	0.555671	0.999984	6.80826
LINC01460	0.567819	0.999963	4.72482					AC123768.3	0.407763	0.999984	6.80201
MEI1	0.434352	0.999963	4.7233					AP005205.2	0.555237	0.999984	6.79886
AC099518.5	0.629579	0.999963	4.71939					FUT5	0.445865	0.999984	6.79685
ADIRF	0.630576	0.999963	4.71887					AC009065.1	0.551679	0.999984	6.78966
AP000892.3	0.573898	0.999963	4.71222					LINC02268	0.521471	0.999984	6.78776
SRGN	0.437481	0.999963	4.70199					ABCB5	0.553611	0.999984	6.73904
AC021087.2	0.631815	0.999963	4.68681					APOBEC3G	0.00903198	0.999984	6.73828
AC004687.3	0.613191	0.999963	4.68189					UGT2B4	0.207898	0.999984	6.73543
AC106886.3	0.635644	0.999963	4.67723					ITGAL	0.063425	0.999984	6.73305
PSD4	0.065373	0.999963	4.67204					AC004687.2	0.349375	0.999984	6.72117
KASH5	0.605101	0.999963	4.67068					S100Z	0.22441	0.999984	6.719
MFNG	0.142518	0.999963	4.67038					FOXE3	0.554877	0.999984	6.69676
FGD5	0.187187	0.999963	4.64208					AC127496.5	0.555166	0.999984	6.6875
MB	0.512801	0.999963	4.63372					AC246785.2	0.495479	0.999984	6.68707
GPER1	0.113416	0.999963	4.63109					AC087164.2	0.557093	0.999984	6.68654
CXCR5	0.402727	0.999963	4.61863					AC005670.2	0.436104	0.999984	6.67926
PTPN20	0.638983	0.999963	4.61107					HSPB2-C11orf52	0.553914	0.999984	6.67897
APOBEC3G	0.037126	0.999963	4.59432					TRIM63	0.512292	0.999984	6.66958
AP005205.2	0.639729	0.999963	4.59159					ADGRA1	0.401164	0.999984	6.66668
AP005717.2	0.540124	0.999963	4.57116					XKR9	0.345971	0.999984	6.66496
LGALS2	0.25555	0.999963	4.56774					AL139317.3	0.396874	0.999984	6.65984
FAM230I	0.612725	0.999963	4.56595					AC010422.6	0.28458	0.999984	6.65654
IGFN1	0.617671	0.999963	4.56582					AL160191.3	0.556506	0.999984	6.64481
PSME2P3	0.637782	0.999963	4.56219					DAZL	0.485329	0.999984	6.64356
BTN1A1	0.400222	0.999963	4.55459					ENO1P1	0.361221	0.999984	6.62846
SERPINF2	0.386658	0.999963	4.5544					FGD5	0.104385	0.999984	6.6094
BLACAT1	0.490699	0.999963	4.54927					PIWIL2	0.398027	0.999984	6.60558
LINC02268	0.612959	0.999963	4.54445					MYOM3	0.561419	0.999984	6.60311
LGALS7B	0.633722	0.999963	4.54297					WFDC1	0.242821	0.999984	6.58877
RHBG	0.437033	0.999963	4.53689					AL121761.1	0.562744	0.999984	6.56136
SLC17A7	0.00069682	0.306136	4.52423					LINC02603	0.482495	0.999984	6.55053
LRFN2	0.59433	0.999963	4.52115					AARD	0.356874	0.999984	6.54909
TRPV2	0.078403	0.999963	4.51876					GRAP2	0.413544	0.999984	6.54487
EIF4E1B	0.483445	0.999963	4.51786					DPH6-DT	0.561624	0.999984	6.48757
SLC47A1P2	0.632115	0.999963	4.51399					ACP3	0.276116	0.999984	6.46825
AC005332.2	0.637737	0.999963	4.50925					CAGE1	0.559516	0.999984	6.46192
AC138035.3	0.658676	0.999963	4.5075					LINC00672	0.47685	0.999984	6.44754
RYR1	0.341651	0.999963	4.50186					CAMK1G	0.450279	0.999984	6.44475
POMC	0.0677302	0.999963	4.50182					SLC11A1	0.275251	0.999984	6.43712
CLEC1A	0.615616	0.999963	4.45851					ARHGAP9	0.375114	0.999984	6.38877
AC246785.2	0.592851	0.999963	4.45065					AP002414.2	0.445567	0.999984	6.38296
GDF10	0.352947	0.999963	4.44973					TMEM35A	0.120904	0.999984	6.38216
AL137129.1	0.582447	0.999963	4.4441					AC092336.1	0.563203	0.999984	6.38215
GNGT2	0.579515	0.999963	4.43832					GGN	0.468074	0.999984	6.37244
ARL11	0.314639	0.999963	4.43605					TMEM40	0.327606	0.999984	6.37092
SHBG	0.144904	0.999963	4.43101					PYGM	0.211586	0.999984	6.3704
BTF3P10	0.593295	0.999963	4.42845					CRYBA4	0.444324	0.999984	6.36922
RTL9	0.638754	0.999963	4.41734					FUT6	0.583041	0.999984	6.36833
HORMAD1	0.555887	0.999963	4.4156					SMOC2	0.24753	0.999984	6.36469
MYLK4	0.487926	0.999963	4.3969					LRIG2-DT	0.44582	0.999984	6.35342
GOLGA8R	0.605452	0.999963	4.35757					RAD21L1	0.566699	0.999984	6.32582
AC106886.4	0.506846	0.999963	4.34394					HNF1A	0.580355	0.999984	6.3202
ANPEP	0.567861	0.999963	4.33258					IL3RA	0.338334	0.999984	6.31085
KLRC2	0.532729	0.999963	4.32863					AL158801.2	0.259843	0.999984	6.30331
AC099329.1	0.648526	0.999963	4.32294					GPR61	0.407458	0.999984	6.29138
DRC7	0.481186	0.999963	4.31976					ODF3L1	0.29411	0.999984	6.28847
SLC39A2	0.472666	0.999963	4.31965					RNA5-8SN2	0.00876585	0.999984	6.27956
WFDC1	0.36796	0.999963	4.30862					RNA5-8SN1	0.00876585	0.999984	6.27956
CTBP2P10	0.427249	0.999963	4.30796					GDF5	0.318525	0.999984	6.26287
APOD	0.256238	0.999963	4.29496					ABCA4	0.227816	0.999984	6.24767
MMP14	0.529947	0.999963	4.28746					TMEM86B	0.380999	0.999984	6.24003
AC004160.1	0.420101	0.999963	4.27826					ANKDD1B	0.570015	0.999984	6.23593
AC107959.5	0.659331	0.999963	4.2781					DRC1	0.394313	0.999984	6.23363
ASPG	0.507991	0.999963	4.27745					AL359762.1	0.325042	0.999984	6.21953
CSF2RA	0.42122	0.999963	4.27404					PTGS1	0.211826	0.999984	6.20638
C5AR1	0.163996	0.999963	4.26669					AL035694.1	0.571314	0.999984	6.19636
BSND	0.448874	0.999963	4.25497					PRR18	0.571518	0.999984	6.19042
OR2L13	0.666377	0.999963	4.24257					KCTD8	0.571523	0.999984	6.19026
SCAT1	0.653045	0.999963	4.23558					ZAP70	0.444695	0.999984	6.18906
KDR	0.271734	0.999963	4.23167					AP001065.3	0.585089	0.999984	6.18358
CD82	0.040715	0.999963	4.21989					FRG2FP	0.366402	0.999984	6.17571
VNN2	0.54661	0.999963	4.21383					GPBAR1	0.494485	0.999984	6.17084
RNA5-8SN3	0.00782453	0.999963	4.2092					EFCAB8	0.413563	0.999984	6.17044
5_8S_rRNA	0.00782453	0.999963	4.2092					EFHB	0.549255	0.999984	6.15778
IL34	0.354355	0.999963	4.20291					SOAT2	0.0652554	0.999984	6.14483
STAT5A	0.474716	0.999963	4.19133					NOS2P2	0.591028	0.999984	6.13104
CSF2RB	0.619954	0.999963	4.18843					AC007448.5	0.192923	0.999984	6.11597
WDR45BP1	0.669315	0.999963	4.1831					DNASE2B	0.57792	0.999984	6.10145
LBP	0.660678	0.999963	4.18125					GAL3ST4	0.114793	0.999984	6.07987
CACNG8	0.240046	0.999963	4.17526					HNRNPA1P27	0.555603	0.999984	6.07692
MUC4	0.629868	0.999963	4.17278					RPL37AP8	0.587856	0.999984	6.07246
AC087203.3	0.446917	0.999963	4.17196					SLC2A5	0.373608	0.999984	6.0633
CMTM5	0.506574	0.999963	4.16723					LINC02062	0.47443	0.999984	6.05669
FSCN1P1	0.657389	0.999963	4.15508					CMTM5	0.401141	0.999984	6.05468
TEX28	0.671148	0.999963	4.15179					EXD1	0.575429	0.999984	6.02829
PTGER1	0.0757839	0.999963	4.1516					AC116351.1	0.217931	0.999984	6.02654
PADI3	0.139495	0.999963	4.15108					RPL19P20	0.528362	0.999984	6.01107
SLC13A5	0.279809	0.999963	4.15083					AL355315.1	0.308706	0.999984	6.00874
AC133919.2	0.677173	0.999963	4.14699					GIP	0.280227	0.999984	5.99554
HLA-DRB5	0.031304	0.999963	4.12832					BX664615.1	0.538764	0.999984	5.99414
TPTE2P5	0.658176	0.999963	4.1256					LINC01833	0.259321	0.999984	5.98859
HCP5	0.000203864	0.143943	4.12079					DUSP13	0.00163867	0.498406	5.96186
CD274	0.389921	0.999963	4.11776					CALHM3	0.349338	0.999984	5.96126
ZNF541	0.394088	0.999963	4.11577					ANGPTL2	0.409251	0.999984	5.95441
SPTLC1P1	0.660445	0.999963	4.11537					H4C8	0.153746	0.999984	5.94477
RHOD	0.637419	0.999963	4.08906					NCAPGP2	0.594404	0.999984	5.9138
PDZD3	0.665633	0.999963	4.08833					MPZL2	0.258785	0.999984	5.91325
AL356310.1	0.605202	0.999963	4.08361					PGA5	0.564487	0.999984	5.91158
AC026254.2	0.674734	0.999963	4.08182					AC010789.1	0.526063	0.999984	5.89871
GPSM3	0.105575	0.999963	4.07887					SLC30A2	0.303348	0.999984	5.87763
NEUROG1	0.631114	0.999963	4.07659					AC108479.1	0.27522	0.999984	5.87302
HYAL1	0.284723	0.999963	4.06435					JPH4	0.23374	0.999984	5.8656
TNFSF10	0.554028	0.999963	4.06104					LY86-AS1	0.326123	0.999984	5.8654
AP000346.2	0.681863	0.999963	4.06077					MMP14	0.445537	0.999984	5.84529
IGLCOR22-1	0.599535	0.999963	4.05698					ARHGDIB	0.584579	0.999984	5.81971
MAGEA9B	0.490567	0.999963	4.05496					LINC01763	0.561667	0.999984	5.81406
MUC5B	0.560957	0.999963	4.05386					AL442663.3	0.308554	0.999984	5.80533
KDM2B-DT	0.667104	0.999963	4.05372					AC087392.1	0.399465	0.999984	5.75829
MYO1H	0.485935	0.999963	4.0533					SLC2A14	0.34018	0.999984	5.75114
ZAP70	0.562116	0.999963	4.03991					FEV	0.556973	0.999984	5.73372
AC243965.2	0.677338	0.999963	4.03725					MYLK4	0.413409	0.999984	5.72219
STRA8	0.677341	0.999963	4.03721					ATAD3C	0.510954	0.999984	5.72032
AL391832.4	0.66851	0.999963	4.03642					SPINT1	0.316705	0.999984	5.71663
AL139385.1	0.668801	0.999963	4.02998					DNAJC15	0.566197	0.999984	5.70365
SPAG6	0.282866	0.999963	4.02329					ANXA8	0.593603	0.999984	5.6681
TMEM35A	0.244976	0.999963	4.01909					RHOD	0.5605	0.999984	5.66717
TMEM105	0.374963	0.999963	4.01216					AC132217.1	0.608141	0.999984	5.65629
LINC01664	0.633789	0.999963	4.01103					APOBEC3D	0.0428226	0.999984	5.65596
ELN	0.533385	0.999963	4.00349					PROX2	0.526803	0.999984	5.65416
CSF1R	0.474429	0.999963	3.99315					ATE1-AS1	0.36187	0.999984	5.64428
AC243830.1	0.631347	0.999963	3.98486					SLC34A2	0.523422	0.999984	5.64123
ANO7L1	0.671427	0.999963	3.98453					Z99943.1	0.591623	0.999984	5.63562
HFE	0.680289	0.999963	3.98083					UTP14C	0.594038	0.999984	5.61996
TAGLN3	0.68029	0.999963	3.98081					SLC39A2	0.396551	0.999984	5.61489
THRSP	0.680298	0.999963	3.98066					ADAMTS14	0.564797	0.999984	5.60934
GPR162	0.0017779	0.5671	3.97965					SPATA22	0.589676	0.999984	5.60864
KIAA1614-AS1	0.627627	0.999963	3.97957					MAPT-AS1	0.59281	0.999984	5.60342
AQP3	1.5786e-07	0.000312088	3.97436					AL035412.1	0.592811	0.999984	5.60341
IL18	0.338301	0.999963	3.96786					FSIP2-AS1	0.593051	0.999984	5.59716
TMC4	0.454936	0.999963	3.96511					HCP5	6.19422e-06	0.00556635	5.59527
AC005077.4	0.543653	0.999963	3.96371					MOG	0.560536	0.999984	5.58539
SP7	0.436789	0.999963	3.96119					GRIK5	0.114768	0.999984	5.57313
AL355315.1	0.435355	0.999963	3.95929					CDC42-AS1	0.536804	0.999984	5.56892
DEPDC1-AS1	0.668526	0.999963	3.95632					IL1R2	0.552417	0.999984	5.56875
IL2RB	0.235296	0.999963	3.93916					LINC01260	0.594027	0.999984	5.5597
CHGB	0.683034	0.999963	3.93496					MISP	0.564591	0.999984	5.54736
ZNF511-PRAP1	0.637541	0.999963	3.9234					NINJ2	0.383768	0.999984	5.50477
HSPB7	0.548348	0.999963	3.92099					APOD	0.184579	0.999984	5.48356
AL022069.1	0.614775	0.999963	3.90952					TMEM150B	0.560069	0.999984	5.48252
PLIN5	0.33827	0.999963	3.89808					PAX8-AS1	0.59494	0.999984	5.47788
EBI3	0.366655	0.999963	3.89795					KLHL10	0.531723	0.999984	5.47681
VWA7	0.419386	0.999963	3.89425					LRATD1	0.231155	0.999984	5.46867
AL023553.1	0.472771	0.999963	3.88439					RHBG	0.382265	0.999984	5.46674
NGFR	0.00211539	0.643406	3.88425					RPL4P1	0.596582	0.999984	5.46109
AC083805.1	0.677191	0.999963	3.87081					AC107959.5	0.606121	0.999984	5.45041
LINC00884	0.58994	0.999963	3.86929					AC138409.3	0.521628	0.999984	5.45036
TCEAL7	8.43624e-08	0.00020848	3.86433					PRSS44P	0.597512	0.999984	5.42373
PTGES	0.0164904	0.999963	3.8567					PSD2	0.304929	0.999984	5.41946
H2BC8	0.67603	0.999963	3.85396					MAOB	0.115871	0.999984	5.41478
AC122718.1	0.673112	0.999963	3.84809					ABCG8	0.457105	0.999984	5.37197
LINC01842	0.499221	0.999963	3.84506					ADGRG3	0.15521	0.999984	5.36832
NLRP3	0.67662	0.999963	3.84471					LST1	0.413896	0.999984	5.36695
PRSS8	0.0191911	0.999963	3.83297					AC138627.1	0.600884	0.999984	5.35666
LINC01185	0.565087	0.999963	3.82171					PLIN5	0.237092	0.999984	5.35435
FNDC5	0.19834	0.999963	3.82016					LINC01356	0.292247	0.999984	5.35112
CYP11A1	0.533939	0.999963	3.81019					REG4	0.603181	0.999984	5.34233
AC105001.2	0.50751	0.999963	3.79651					NPY4R	0.605201	0.999984	5.32576
TBC1D10C	0.628996	0.999963	3.79302					AC092053.4	0.488962	0.999984	5.3231
TRGV5	0.641794	0.999963	3.78306					GORAB-AS1	0.466565	0.999984	5.31435
WNT8A	0.594604	0.999963	3.78271					E2F6P2	0.605081	0.999984	5.31332
CIDEC	0.345545	0.999963	3.78106					BCAR3-AS1	0.472269	0.999984	5.31168
TNFRSF8	0.493293	0.999963	3.77449					AC005291.2	0.604492	0.999984	5.30908
AC211476.4	0.679922	0.999963	3.76381					CHN2-AS1	0.56408	0.999984	5.30792
PCDHGC5	0.684724	0.999963	3.76352					EPO	0.614706	0.999984	5.30755
NCMAP	0.500255	0.999963	3.7582					CHRNA6	0.617488	0.999984	5.30328
BTLA	0.680323	0.999963	3.74073					SLC28A3	0.491558	0.999984	5.29793
ODF3L1	0.453729	0.999963	3.72476					AC124947.1	0.598755	0.999984	5.29645
ABCD1	0.00450278	0.999963	3.717					AL355388.1	0.369258	0.999984	5.29603
PHYHIP	0.533385	0.999963	3.71183					CASC18	0.591749	0.999984	5.29411
PRSS44P	0.68283	0.999963	3.70663					CXCL11	0.598369	0.999984	5.29411
SPDYE11	0.689981	0.999963	3.69895					S100A14	0.370585	0.999984	5.29078
GFI1B	0.600636	0.999963	3.69281					WDR64	0.567758	0.999984	5.27411
SLC30A2	0.448378	0.999963	3.69224					C11orf72	0.579412	0.999984	5.27051
LINC02043	0.682084	0.999963	3.69134					RNF223	0.160064	0.999984	5.26822
AC092645.1	0.628978	0.999963	3.68666					AC021188.1	0.567342	0.999984	5.24559
STAT1	3.41406e-15	1.34992e-11	3.67911					CFAP52	0.415161	0.999984	5.24544
FGG	0.326155	0.999963	3.66923					AL360270.3	0.381464	0.999984	5.24389
PGGT1BP1	0.647055	0.999963	3.65908					ADGRG5	0.517875	0.999984	5.24022
NYAP1	0.0601859	0.999963	3.65602					EVPL	0.620131	0.999984	5.23367
AC006460.2	0.687303	0.999963	3.65538					HGF	0.603402	0.999984	5.23218
MAOB	0.22833	0.999963	3.65511					IPCEF1	0.198685	0.999984	5.22772
TP53I3	0.0109631	0.999963	3.65081					LRRC70	0.605763	0.999984	5.22574
CLCF1	0.192944	0.999963	3.64942					LIPH	0.0697456	0.999984	5.22403
SLC5A11	0.624828	0.999963	3.64017					MYOF	0.251476	0.999984	5.2202
TRAV8-6	0.692084	0.999963	3.63918					MEI1	0.405606	0.999984	5.20979
DOK7	0.206097	0.999963	3.63664					USP46-DT	0.501108	0.999984	5.20697
IL3RA	0.50395	0.999963	3.63289					AC005037.1	0.606978	0.999984	5.19918
SPINT1	0.459987	0.999963	3.62788					PSMB9	0.0945442	0.999984	5.19022
AL121612.2	0.400613	0.999963	3.62199					ALPG	0.493081	0.999984	5.18831
SP6	0.039138	0.999963	3.61475					PDE1B	0.00968602	0.999984	5.16453
OR4E1	0.671933	0.999963	3.587					FBLN2	0.00206286	0.599746	5.15639
DPEP1	0.00331467	0.851052	3.58228					SP7	0.352981	0.999984	5.1524
AL355388.1	0.49254	0.999963	3.58176					AC084018.2	0.615273	0.999984	5.13917
TRPM1	0.696564	0.999963	3.56984					LINC01622	0.528227	0.999984	5.13279
AC024475.3	0.385029	0.999963	3.5646					LINC01135	0.577232	0.999984	5.13148
CT55	0.692397	0.999963	3.56422					TBX4	0.321499	0.999984	5.12394
AZGP1	0.652191	0.999963	3.54589					HSD17B13	0.448938	0.999984	5.12091
NHLH1	0.350961	0.999963	3.5425					AC139019.1	0.579188	0.999984	5.11609
AP000696.1	0.644622	0.999963	3.53812					CPN1	0.331132	0.999984	5.11324
CA4	0.698743	0.999963	3.53466					TDGF1P7	0.479557	0.999984	5.10504
ALDH1A1	0.184259	0.999963	3.53309					NOS3	0.40748	0.999984	5.08061
AC011008.2	0.515588	0.999963	3.52958					CIDEC	0.247819	0.999984	5.07529
STING1	0.109579	0.999963	3.52813					MYCBP2-AS1	0.355961	0.999984	5.07221
ZFHX2	0.162253	0.999963	3.5256					CRX	0.611893	0.999984	5.06781
AC010789.1	0.653603	0.999963	3.52538					MIXL1	0.248883	0.999984	5.04937
AC010226.1	0.694091	0.999963	3.52244					INSL3	0.462873	0.999984	5.03582
WNT6	0.241199	0.999963	3.52124					DDX59-AS1	0.320423	0.999984	5.03149
RINL	0.405259	0.999963	3.52057					RAB27B	0.366672	0.999984	5.02014
AC012213.5	0.697338	0.999963	3.51801					PAX7	0.205373	0.999984	5.01944
H3-2	0.706286	0.999963	3.51753					WDR11-AS1	0.403055	0.999984	5.00753
RNF103-CHMP3	0.694788	0.999963	3.5156					AVPR1B	0.458094	0.999984	5.00525
ACVRL1	0.0966186	0.999963	3.51259					TTBK1	0.533033	0.999984	5.00137
NPIPA8	0.696732	0.999963	3.512					TNIP3	0.612341	0.999984	4.98541
AC011346.1	0.593473	0.999963	3.50804					PXT1	0.607175	0.999984	4.98254
CYP2F2P	0.51081	0.999963	3.50739					GFRA2	0.232427	0.999984	4.97971
LY86-AS1	0.486972	0.999963	3.5052					GPER1	0.0975566	0.999984	4.96744
CCDC33	0.551867	0.999963	3.5049					SRGN	0.422411	0.999984	4.94596
CLCNKA	0.531206	0.999963	3.50319					CLCNKB	0.0666429	0.999984	4.94331
TMEM86B	0.549814	0.999963	3.50022					AL139011.1	0.51997	0.999984	4.94324
IL33	0.700905	0.999963	3.50015					TRIM43	0.532268	0.999984	4.93255
AC116351.1	0.391223	0.999963	3.49669					SYNPO	0.0137073	0.999984	4.92782
FBP1	0.401578	0.999963	3.48585					AC021037.1	0.418689	0.999984	4.92749
ABCA4	0.41205	0.999963	3.48409					PSD4	0.0566312	0.999984	4.92355
PSMB9	0.205896	0.999963	3.48157					ROPN1B	0.300136	0.999984	4.91976
PRR13P5	0.542875	0.999963	3.47851					AP000344.1	0.436361	0.999984	4.9169
NPIPB10P	0.403913	0.999963	3.47343					BSND	0.40459	0.999984	4.91235
GMPR	0.0110348	0.999963	3.47055					PSMB8	0.327139	0.999984	4.88831
AL355337.1	0.700239	0.999963	3.46719					AZU1	0.578785	0.999984	4.8825
EFHB	0.682905	0.999963	3.46718					MLH1	0.358373	0.999984	4.879
AC006486.1	0.638381	0.999963	3.46178					AL034379.1	0.5792	0.999984	4.8754
AL358472.5	0.49696	0.999963	3.46175					MIP	0.553297	0.999984	4.87037
TIMP4	0.37512	0.999963	3.45489					ARMCX7P	0.626732	0.999984	4.86828
ZNF469	0.638147	0.999963	3.44779					AC010503.4	0.622285	0.999984	4.85754
MXRA8	0.0398588	0.999963	3.44747					LINC02580	0.527142	0.999984	4.85729
AL365272.1	0.688857	0.999963	3.44395					LINC02043	0.619468	0.999984	4.85255
KPNA2P3	0.57869	0.999963	3.44369					TMEM273	0.621022	0.999984	4.85022
LHFPL5	0.602316	0.999963	3.44101					HIPK4	0.604881	0.999984	4.84339
LINC01522	0.362444	0.999963	3.43943					FAM178B	0.577201	0.999984	4.83857
SLC11A1	0.470172	0.999963	3.4385					HTR2B	0.548974	0.999984	4.83613
ANKRD35	0.699977	0.999963	3.43622					AC098798.1	0.623453	0.999984	4.83138
TDGF1P7	0.59348	0.999963	3.43419					RASSF10	0.599337	0.999984	4.82573
ISLR	0.702587	0.999963	3.4321					MYBPC1	0.415901	0.999984	4.81771
SPRED3	0.345308	0.999963	3.42556					ABCG5	0.58438	0.999984	4.81074
LINC01894	0.669049	0.999963	3.42506					SLC44A4	0.370493	0.999984	4.80371
RFPL1	0.634401	0.999963	3.42264					MUC21	0.643466	0.999984	4.80356
FES	0.0552497	0.999963	3.42191					ACTC1	0.643466	0.999984	4.80353
ENPP6	0.70094	0.999963	3.42177					CDH16	0.643467	0.999984	4.80351
AL136295.4	0.472481	0.999963	3.40499					GPR173	0.643473	0.999984	4.80339
STAP2	0.334655	0.999963	3.39894					C22orf15	0.579629	0.999984	4.80315
AC106793.1	0.704854	0.999963	3.39591					PLA2G12B	0.624729	0.999984	4.80305
SRPX2	0.447662	0.999963	3.39558					ITIH2	0.503803	0.999984	4.80255
FUT6	0.722651	0.999963	3.38853					KDR	0.231825	0.999984	4.80001
FP671120.7	0.616076	0.999963	3.37891					LNCARSR	0.611866	0.999984	4.79354
AC239809.3	0.704781	0.999963	3.36548					AC245041.2	0.643991	0.999984	4.79204
LINC02704	0.571271	0.999963	3.36231					MDS2	0.643993	0.999984	4.79198
SLC4A1	0.559927	0.999963	3.36223					AC092353.2	0.643995	0.999984	4.79194
LINC01356	0.447145	0.999963	3.36195					LGALS12	0.643995	0.999984	4.79193
AC022784.5	0.717927	0.999963	3.35101					AL354751.1	0.643995	0.999984	4.79193
DPH6-DT	0.70825	0.999963	3.34969					GPX5	0.635974	0.999984	4.79182
CACNA2D4	0.673911	0.999963	3.34581					PLB1	0.38931	0.999984	4.78876
CACNG6	0.0876785	0.999963	3.34437					MIR1-1HG-AS1	0.184238	0.999984	4.78076
FTH1P11	0.648279	0.999963	3.34317					SLC36A2	0.644522	0.999984	4.7804
AC244517.5	0.688054	0.999963	3.34073					AC087521.1	0.644527	0.999984	4.78028
TNFRSF10C	0.457553	0.999963	3.33367					AL138889.1	0.644528	0.999984	4.78028
SEMA7A	0.0371191	0.999963	3.33362					TFF2	0.64453	0.999984	4.78023
AL357033.4	0.621397	0.999963	3.33033					APOBEC2	0.64453	0.999984	4.78022
CGB3	0.706345	0.999963	3.32392					SLC6A3	0.644531	0.999984	4.78021
S100Z	0.445266	0.999963	3.31952					AC092645.1	0.562019	0.999984	4.77664
DCT	0.306382	0.999963	3.31589					ART1	0.471822	0.999984	4.77408
KRT80	0.667096	0.999963	3.31497					ZNF541	0.346216	0.999984	4.76794
SMOC2	0.457105	0.999963	3.31412					ALDH3B1	0.0964783	0.999984	4.76717
SLC2A14	0.515945	0.999963	3.29915					ENKUR	0.625918	0.999984	4.75691
BHLHA15	0.536289	0.999963	3.29833					S100A1	0.00783886	0.999984	4.75564
RAD21L1	0.711743	0.999963	3.2968					TMEM105	0.318817	0.999984	4.7531
GORAB-AS1	0.604358	0.999963	3.28989					RIPOR3	0.525371	0.999984	4.75248
ADAMTS7P3	0.712082	0.999963	3.28801					NLRP3	0.629025	0.999984	4.74828
TLR3	0.55786	0.999963	3.28654					CACNG6	0.0274246	0.999984	4.74745
ADGRG5	0.64321	0.999963	3.28646					AL031123.3	0.496818	0.999984	4.74157
AL589794.2	0.681187	0.999963	3.28612					AL157414.4	0.626872	0.999984	4.73618
LINC00624	0.484808	0.999963	3.27616					IP6K3	0.391563	0.999984	4.72653
MYO15B	0.473396	0.999963	3.26936					TEX14	0.184131	0.999984	4.71341
GRB7	0.585242	0.999963	3.26809					AC069277.1	0.574762	0.999984	4.71094
TBR1	0.725416	0.999963	3.25828					GFI1B	0.534342	0.999984	4.70406
GOLGA8IP	0.669396	0.999963	3.25573					COL16A1	0.420555	0.999984	4.70085
AP000356.3	0.663997	0.999963	3.25335					AL118511.1	0.368863	0.999984	4.69796
CRISPLD2	0.314681	0.999963	3.25245					KRT86	0.634759	0.999984	4.6946
AL390726.4	0.712308	0.999963	3.25004					MUC12	0.549382	0.999984	4.68938
AFAP1-AS1	0.670292	0.999963	3.24706					AC092683.1	0.506118	0.999984	4.68904
SEMA6C	0.00899771	0.999963	3.24604					CSPG4	0.000112417	0.0627449	4.6888
TRIM43B	0.715239	0.999963	3.24593					FXYD6-FXYD2	0.637105	0.999984	4.68341
AC092683.1	0.61339	0.999963	3.24232					DKKL1	0.288479	0.999984	4.68326
CALR3	0.608241	0.999963	3.24191					DEPDC1-AS1	0.6307	0.999984	4.67767
HLA-DPB2	0.542841	0.999963	3.23752					OLIG3	0.549953	0.999984	4.6704
SERPINE1	0.556452	0.999963	3.23001					AL606970.1	0.614129	0.999984	4.65916
ROPN1B	0.446664	0.999963	3.22761					BTN1A1	0.3932	0.999984	4.6565
AC138696.1	0.471875	0.999963	3.2264					CTXND2	0.584896	0.999984	4.65545
BCAR3-AS1	0.619042	0.999963	3.22615					LINC02210-CRHR1	0.294861	0.999984	4.64461
IL32	0.0552726	0.999963	3.22531					AL138824.1	0.632563	0.999984	4.6376
PSMB8-AS1	0.628205	0.999963	3.22404					AC022509.4	0.63279	0.999984	4.63285
PSD2	0.478477	0.999963	3.22132					ABCA8	0.253026	0.999984	4.6313
MRPS9-AS2	0.487699	0.999963	3.21914					TMC4	0.405519	0.999984	4.6287
CNTNAP1	0.0848847	0.999963	3.21879					TNNC1	0.083982	0.999984	4.61621
S100A14	0.531367	0.999963	3.21391					MYMX	0.422822	0.999984	4.60603
APOBEC3D	0.173251	0.999963	3.2129					DAW1	0.607772	0.999984	4.58399
RNASE1	0.728458	0.999963	3.21266					AC122713.2	0.470098	0.999984	4.57983
AC243919.2	0.710221	0.999963	3.20719					TXLNB	0.250219	0.999984	4.57845
TMC8	0.610892	0.999963	3.20511					LINC01152	0.102254	0.999984	4.57606
LINC02580	0.643608	0.999963	3.19896					AC137932.3	0.639981	0.999984	4.56595
LINGO3	0.293218	0.999963	3.19445					AC002351.1	0.406625	0.999984	4.5568
SYT12	0.213595	0.999963	3.19187					TNFRSF10C	0.348604	0.999984	4.55668
CHADL	0.699555	0.999963	3.18918					WFIKKN2	0.26398	0.999984	4.53871
LNCOC1	0.47264	0.999963	3.18391					AC233968.1	0.641094	0.999984	4.53337
C1orf167	0.453791	0.999963	3.18096					DMRTC1	0.581795	0.999984	4.50947
GPR37L1	0.723171	0.999963	3.17989					PTGES	0.00750607	0.999984	4.49986
CTAG2	0.618651	0.999963	3.17862					AC084757.3	0.442878	0.999984	4.4985
AC007952.1	0.669387	0.999963	3.17803					AC104137.1	0.640383	0.999984	4.45933
COL6A3	0.189544	0.999963	3.17389					AP003721.1	0.580617	0.999984	4.45914
Z98883.1	0.7187	0.999963	3.17303					SPTLC1P1	0.642182	0.999984	4.45856
OTOA	0.717586	0.999963	3.17203					KANK4	0.454183	0.999984	4.45565
WNT9B	0.435276	0.999963	3.17166					AF001548.2	0.639709	0.999984	4.45558
HLA-DQA1	0.19358	0.999963	3.17085					TAFA3	0.481392	0.999984	4.4468
AC126773.4	0.737829	0.999963	3.17002					AC027682.6	0.24046	0.999984	4.44609
AXL	0.279821	0.999963	3.16373					AC019131.3	0.644115	0.999984	4.43582
ROCR	0.532152	0.999963	3.162					SLC4A1	0.472666	0.999984	4.43325
AC138627.1	0.720406	0.999963	3.16					TMC8	0.514846	0.999984	4.43276
HRC	0.698808	0.999963	3.15932					KLK10	0.477151	0.999984	4.42909
AC068234.1	0.541446	0.999963	3.15814					AC108047.1	0.608472	0.999984	4.42379
LINC01095	0.732594	0.999963	3.1569					AC006511.6	0.644709	0.999984	4.4232
AC244035.4	0.732597	0.999963	3.15686					TBC1D10C	0.589714	0.999984	4.42188
BX640514.2	0.732599	0.999963	3.15683					CLEC4C	0.594776	0.999984	4.4215
AC004918.1	0.547685	0.999963	3.15572					AC011008.2	0.443123	0.999984	4.42007
PLA2G2A	0.68655	0.999963	3.15437					ZMAT1	0.488258	0.999984	4.41889
CT45A3	0.721534	0.999963	3.15022					ADAMTSL2	0.656985	0.999984	4.41802
LINC00514	0.725326	0.999963	3.14939					AL391152.1	0.491203	0.999984	4.41484
PAX7	0.368594	0.999963	3.14821					FAM151A	0.0249585	0.999984	4.41463
DLG1-AS1	0.681901	0.999963	3.14783					EPCAM-DT	0.324663	0.999984	4.4086
AGT	0.548671	0.999963	3.14441					BANF1P2	0.648696	0.999984	4.40644
SLC18A2	0.716418	0.999963	3.1431					CHST4	0.400262	0.999984	4.40567
UGT2B4	0.450557	0.999963	3.14226					C2orf73	0.626306	0.999984	4.40545
AC120114.4	0.546747	0.999963	3.14207					APOBEC3A	0.657106	0.999984	4.40235
AC084757.3	0.559812	0.999963	3.14149					HMCN2	0.533132	0.999984	4.40122
DCHS2	0.398501	0.999963	3.13576					ADGRF5P1	0.494839	0.999984	4.39715
ITGAL	0.26772	0.999963	3.13343					ABCB10P4	0.642029	0.999984	4.39615
AC010997.3	0.722215	0.999963	3.13327					PRF1	0.582979	0.999984	4.39536
AL357143.1	0.724191	0.999963	3.12776					AIF1	0.410268	0.999984	4.39263
AP001830.1	0.709422	0.999963	3.12761					MAB21L3	0.553721	0.999984	4.39245
CYP46A1	0.692595	0.999963	3.12676					AL133523.1	0.646302	0.999984	4.39179
AC012123.1	0.556419	0.999963	3.12594					FLJ31104	0.534787	0.999984	4.3913
AC099340.1	0.688343	0.999963	3.12221					OTOF	0.520307	0.999984	4.3912
SHANK1	0.243982	0.999963	3.12195					MRO	0.598135	0.999984	4.3902
LRRC56	0.549569	0.999963	3.11612					SERPINB5	0.646454	0.999984	4.38882
AC040977.2	0.722576	0.999963	3.11585					AC073370.1	0.646458	0.999984	4.38873
HMGCS2	0.625672	0.999963	3.11353					LINC00624	0.384455	0.999984	4.37527
C11orf72	0.70572	0.999963	3.11116					GDF10	0.359022	0.999984	4.36528
AC011472.2	0.711669	0.999963	3.11115					IGLCOR22-1	0.580129	0.999984	4.36519
AARD	0.579019	0.999963	3.1093					RNF17	0.626658	0.999984	4.36246
KIF19	0.596557	0.999963	3.10842					AC074387.1	0.35555	0.999984	4.35945
AC010653.2	0.543158	0.999963	3.10725					AC026254.2	0.659899	0.999984	4.35628
AC004687.2	0.57883	0.999963	3.1067					ASMTL-AS1	0.659929	0.999984	4.35395
AC007546.3	0.659787	0.999963	3.10547					RNASE1	0.660124	0.999984	4.35181
LINC02495	0.436709	0.999963	3.105					TNFRSF1B	0.137036	0.999984	4.3492
HLA-DMA	0.0926975	0.999963	3.10375					KLRC3	0.647334	0.999984	4.34585
AL606500.1	0.548325	0.999963	3.10353					BDKRB1	0.636295	0.999984	4.34408
AL121899.2	0.656345	0.999963	3.10191					LINC02387	0.393497	0.999984	4.33924
CTSS	0.590208	0.999963	3.0992					CDRT15P6	0.581094	0.999984	4.32858
EGR3	0.253631	0.999963	3.09416					KCTD14	0.367795	0.999984	4.32633
AC012354.1	0.701619	0.999963	3.09245					MFNG	0.164258	0.999984	4.31285
CT45A5	0.726242	0.999963	3.09122					AXL	0.168855	0.999984	4.30693
AC024995.1	0.690188	0.999963	3.08683					TCEAL7	6.83553e-09	1.68923e-05	4.29924
MYH11	0.627241	0.999963	3.08219					AL356776.2	0.382624	0.999984	4.2977
ANKDD1B	0.727947	0.999963	3.07837					AGT	0.444684	0.999984	4.29756
AC133785.1	0.47237	0.999963	3.07819					ITGAD	0.418075	0.999984	4.29694
HLA-DOB	0.550233	0.999963	3.07522					ANPEP	0.570016	0.999984	4.29476
DSCAS	0.678236	0.999963	3.0751					C10orf55	0.652167	0.999984	4.27203
AC007277.1	0.726803	0.999963	3.07428					TRG-AS1	0.112562	0.999984	4.26784
AL627309.6	0.732315	0.999963	3.07036					FTH1P22	0.650411	0.999984	4.26459
TMEM92	0.273791	0.999963	3.06951					AC090617.10	0.547077	0.999984	4.26163
PLA2G12B	0.727169	0.999963	3.06892					VAMP5	0.103831	0.999984	4.25117
CLEC18B	0.738241	0.999963	3.0686					SYNGR4	0.308139	0.999984	4.24898
MYBPC2	0.655848	0.999963	3.06663					ADGRF3	0.562838	0.999984	4.2478
GDF5	0.543723	0.999963	3.06487					TMEM156	0.496424	0.999984	4.23391
ALOX15B	0.62985	0.999963	3.06452					FSCN1P1	0.65309	0.999984	4.23228
XKR9	0.579054	0.999963	3.0623					DPP9-AS1	0.583547	0.999984	4.22723
SSC4D	0.120055	0.999963	3.06227					TSHR	0.636478	0.999984	4.22599
AC005291.2	0.729513	0.999963	3.05733					NTRK1	0.377202	0.999984	4.22179
AC008050.1	0.74001	0.999963	3.05576					AL121987.1	0.601485	0.999984	4.21511
HJV	0.740012	0.999963	3.05573					SLC13A5	0.274402	0.999984	4.2144
CD74	0.524414	0.999963	3.05138					FLT3	0.107822	0.999984	4.20815
MYOZ1	0.365834	0.999963	3.04902					UNC13D	0.125728	0.999984	4.20528
MILR1	0.733133	0.999963	3.04525					CD52	0.425873	0.999984	4.1956
GCK	0.481159	0.999963	3.04285					IKZF3	0.655234	0.999984	4.19162
AC046168.1	0.486727	0.999963	3.04278					LINC02723	0.655296	0.999984	4.19047
HOGA1	0.290154	0.999963	3.03838					ESPN	0.263353	0.999984	4.19022
OCLNP1	0.638089	0.999963	3.03663					AC097641.1	0.658879	0.999984	4.18709
PFN1P2	0.729938	0.999963	3.0335					AC073140.2	0.651004	0.999984	4.17583
EVX1	0.713124	0.999963	3.03347					CLEC18B	0.668487	0.999984	4.17532
FMOD	0.730026	0.999963	3.03209					AP000892.3	0.604546	0.999984	4.16809
USH1C	0.00054327	0.245721	3.02995					MYOZ1	0.247336	0.999984	4.15645
GFAP	0.297196	0.999963	3.02572					AL359813.1	0.401611	0.999984	4.15556
PROK1	0.632158	0.999963	3.01754					AC005520.2	0.313156	0.999984	4.15331
FOXB2	0.732608	0.999963	3.01621					AC004160.1	0.429758	0.999984	4.15017
TTBK1	0.66987	0.999963	3.01366					CC2D2B	0.579329	0.999984	4.14957
SLC17A9	0.646178	0.999963	3.01314					SUSD2	0.180493	0.999984	4.14442
AP000997.3	0.743065	0.999963	3.01312					MXRA8	0.0182433	0.999984	4.13932
VN1R108P	0.694278	0.999963	3.0118					AC005332.2	0.656937	0.999984	4.13835
CSDC2	0.143622	0.999963	3.0117					AC012306.3	0.636564	0.999984	4.13359
MISP	0.711688	0.999963	3.01064					PEAR1	0.624059	0.999984	4.13352
RPSAP70	0.63029	0.999963	3.01024					SERPINF2	0.41763	0.999984	4.13325
SLC8A2	0.394066	0.999963	3.00923					PSMB8-AS1	0.556792	0.999984	4.13164
CPNE5	0.461894	0.999963	3.00898					TRAPPC3L	0.660361	0.999984	4.12626
CHN2-AS1	0.704228	0.999963	3.00695					PTGDR2	0.598803	0.999984	4.11744
UPK1B	0.351432	0.999963	3.00469					LL22NC03-63E9.3	0.661444	0.999984	4.10575
AC132217.2	0.731713	0.999963	2.99324					EVX1	0.639561	0.999984	4.10228
AC006116.7	0.7352	0.999963	2.99068					OPRD1	0.330579	0.999984	4.09666
CKM	0.113924	0.999963	2.98853					AL162725.2	0.662124	0.999984	4.0934
CAPN8	0.679679	0.999963	2.9854					AC037459.1	0.488796	0.999984	4.09009
P2RX3	0.697286	0.999963	2.98424					SERPINA5	0.404032	0.999984	4.06836
AC109583.1	0.716826	0.999963	2.983					HAPLN1	0.663519	0.999984	4.06748
INSL3	0.620831	0.999963	2.98034					VN1R108P	0.616817	0.999984	4.0609
TRIM29	0.648886	0.999963	2.97456					F10	0.350114	0.999984	4.05646
ANKRD61	0.72746	0.999963	2.97351					ZFHX2	0.120372	0.999984	4.05359
TNFRSF1B	0.272194	0.999963	2.97016					SAMD9L	0.662108	0.999984	4.04934
TMPRSS2	0.462067	0.999963	2.96987					LINC00926	0.530976	0.999984	4.04446
AC007326.4	0.609978	0.999963	2.96677					CBY2	0.415496	0.999984	4.04365
AC004923.4	0.690224	0.999963	2.96643					LINC01088	0.529182	0.999984	4.04083
KLHDC8A	0.420721	0.999963	2.96245					LNCOC1	0.386104	0.999984	4.04009
EMILIN1	0.282227	0.999963	2.9605					GNG2	0.0135322	0.999984	4.03857
PRCD	0.646354	0.999963	2.95192					LINC00412	0.655998	0.999984	4.03437
CNN1	0.217924	0.999963	2.94944					PDE7B	0.297448	0.999984	4.02898
RAC2	0.420275	0.999963	2.94876					UMODL1	0.669698	0.999984	4.01349
SYT13	0.254213	0.999963	2.94758					KLK7	0.312969	0.999984	4.01082
EIF3LP2	0.707473	0.999963	2.94617					GPR37L1	0.670169	0.999984	4.00501
AC092807.3	0.630179	0.999963	2.94465					AL139156.2	0.653008	0.999984	4.00495
RPS27AP12	0.732633	0.999963	2.94107					CTXND1	0.569532	0.999984	4.00449
KCNN3	0.295325	0.999963	2.94028					RGS22	0.664138	0.999984	4.00287
GALNT15	0.679727	0.999963	2.93584					PROK1	0.547242	0.999984	4.00263
AC037459.1	0.597248	0.999963	2.93475					CLCNKA	0.488425	0.999984	3.99944
HEPACAM	0.756016	0.999963	2.92752					KRT222	0.232349	0.999984	3.99721
GABRG3	0.756019	0.999963	2.92748					H3C6	0.021874	0.999984	3.99657
SLC36A2	0.756022	0.999963	2.92743					MYH11	0.549207	0.999984	3.99379
MUC21	0.756025	0.999963	2.9274					STAP2	0.274553	0.999984	3.9929
LGALS12	0.756026	0.999963	2.92739					GPR162	0.0017283	0.517704	3.99187
CD5	0.756027	0.999963	2.92738					AL023553.1	0.463599	0.999984	3.99138
CPNE6	0.756027	0.999963	2.92737					LINC02704	0.517142	0.999984	3.99112
AL138889.1	0.756028	0.999963	2.92736					PTAFR	0.0997415	0.999984	3.99004
TFF2	0.75603	0.999963	2.92733					GUCY2C	0.665768	0.999984	3.98755
AC082651.3	0.756031	0.999963	2.92732					LINC00683	0.530135	0.999984	3.98724
JAZF1-AS1	0.756034	0.999963	2.92729					AC069185.1	0.666738	0.999984	3.98332
AL355297.3	0.739698	0.999963	2.92599					LINC00571	0.667251	0.999984	3.97517
TRG-AS1	0.241045	0.999963	2.92559					AC008115.3	0.667658	0.999984	3.96806
B3GNT3	0.415667	0.999963	2.91598					LINC01894	0.631925	0.999984	3.96692
PFKFB1	0.692586	0.999963	2.91541					TINAGL1	0.568995	0.999984	3.96616
RPL12P30	0.750724	0.999963	2.9139					ALOX15B	0.552943	0.999984	3.96432
IGF2-AS	0.642472	0.999963	2.91163					EIF4E1B	0.522621	0.999984	3.95759
AL035694.1	0.741465	0.999963	2.90544					LINC00271	0.541933	0.999984	3.95401
SCUBE3	0.429881	0.999963	2.90525					AL357033.4	0.572299	0.999984	3.95224
AC010538.1	0.646303	0.999963	2.90148					ZNF114-AS1	0.522245	0.999984	3.94643
NOD2	0.379262	0.999963	2.90094					AL357075.3	0.0512711	0.999984	3.94433
AZU1	0.710361	0.999963	2.89674					PCED1B	0.509845	0.999984	3.94317
TMEM176B	0.686058	0.999963	2.89641					AC005288.1	0.652441	0.999984	3.93796
LRIG2-DT	0.662089	0.999963	2.89555					LINC01091	0.669421	0.999984	3.93662
ACP3	0.536139	0.999963	2.89502					NLRP2	0.518324	0.999984	3.93536
HNRNPA1P27	0.72944	0.999963	2.89409					BCO1	0.487041	0.999984	3.93384
PDE1B	0.0949122	0.999963	2.89255					KLHDC1	0.353238	0.999984	3.93304
ITIH2	0.663871	0.999963	2.89156					FCER2	0.453038	0.999984	3.93053
CFAP74	0.61745	0.999963	2.89002					AC076968.2	0.466573	0.999984	3.92935
VAMP5	0.233966	0.999963	2.88963					AC010327.4	0.660278	0.999984	3.92929
CRHR2	0.717923	0.999963	2.88939					AC012368.1	0.516937	0.999984	3.92495
GOLGA8N	0.478716	0.999963	2.88823					AC001226.2	0.374359	0.999984	3.91928
COL9A2	0.368722	0.999963	2.88698					OPN1MW	0.688741	0.999984	3.9149
AC121338.2	0.564565	0.999963	2.87874					OPN1MW3	0.688745	0.999984	3.91484
SPARC	0.000958889	0.403345	2.8773					PCSK9	0.539987	0.999984	3.91474
AC019131.3	0.744327	0.999963	2.87031					IGF2-AS	0.549873	0.999984	3.91212
HCG15	0.515328	0.999963	2.86886					AFF2	0.481282	0.999984	3.90859
AC027682.6	0.408209	0.999963	2.86771					FGG	0.3035	0.999984	3.903
AC069222.1	0.455775	0.999963	2.86764					AC018761.2	0.670943	0.999984	3.89623
CAPN5	0.0447964	0.999963	2.86711					ENPP6	0.671007	0.999984	3.89451
AL031775.1	0.674451	0.999963	2.85977					CCDC81	0.660871	0.999984	3.89448
CBLN3	0.329731	0.999963	2.8591					CD22	0.538096	0.999984	3.88526
ITGAX	0.743957	0.999963	2.8588					AC016027.1	0.438513	0.999984	3.88336
EXOC5P1	0.716721	0.999963	2.85765					AL356750.1	0.671888	0.999984	3.87927
AC233723.2	0.543801	0.999963	2.85601					TULP2	0.386241	0.999984	3.8701
PLEKHA4	0.0406332	0.999963	2.85557					ETNPPL	0.236896	0.999984	3.86994
TYROBP	0.636194	0.999963	2.8533					APOL6	0.486164	0.999984	3.86714
MMRN2	0.599516	0.999963	2.84987					AC138207.2	0.491895	0.999984	3.86587
RASSF6	0.427873	0.999963	2.84726					LINC01366	0.488324	0.999984	3.86336
CCKBR	0.394894	0.999963	2.84407					MB	0.564097	0.999984	3.86282
PSMB8	0.519358	0.999963	2.84348					FAM163B	0.530962	0.999984	3.85848
LINC01237	0.728598	0.999963	2.84068					AC068775.1	0.651555	0.999984	3.85363
HSPA7	0.749186	0.999963	2.838					P2RX5	0.474588	0.999984	3.84539
P2RX7	0.555669	0.999963	2.83604					AC233723.2	0.435354	0.999984	3.84382
AC106820.5	0.646781	0.999963	2.83403					AC113414.1	0.640871	0.999984	3.84292
GAL3ST4	0.364373	0.999963	2.83203					AC004923.4	0.621296	0.999984	3.84207
ANKRD10-IT1	0.74637	0.999963	2.82927					NFAM1	0.566552	0.999984	3.84113
CDRT15P6	0.696228	0.999963	2.82486					MEIOB	0.638452	0.999984	3.83761
AC245297.1	0.531422	0.999963	2.82132					GSAP	0.673815	0.999984	3.83672
MIR1-1HG-AS1	0.381791	0.999963	2.8184					CARD8-AS1	0.205107	0.999984	3.83544
ERHP1	0.747386	0.999963	2.81739					GPR146	0.172221	0.999984	3.82908
RCSD1	0.719949	0.999963	2.81738					AL133390.1	0.578452	0.999984	3.82645
SPARCL1	0.728184	0.999963	2.81568					LINC01738	0.519019	0.999984	3.82578
RASSF10	0.730436	0.999963	2.8148					PROM1	0.571187	0.999984	3.8249
AC092053.4	0.669542	0.999963	2.81178					CD82	0.056658	0.999984	3.82217
AC010168.2	0.667565	0.999963	2.81091					KLHDC8A	0.319917	0.999984	3.82105
LINC00635	0.476407	0.999963	2.81063					AR	0.624179	0.999984	3.81986
ELF3	0.476045	0.999963	2.80794					ST20-AS1	0.098222	0.999984	3.81949
HLA-DOA	0.124385	0.999963	2.80464					AC025034.1	0.678477	0.999984	3.80891
KY	0.694188	0.999963	2.80348					GGTA1	0.281089	0.999984	3.80589
CASC18	0.740801	0.999963	2.80286					AC097462.3	0.387614	0.999984	3.80556
FRRS1L	0.11628	0.999963	2.80129					AC079354.2	0.535211	0.999984	3.79665
RGS3	0.104996	0.999963	2.80039					HYAL1	0.308832	0.999984	3.79475
LINC00667	0.6116	0.999963	2.79719					KCNA2	0.376846	0.999984	3.79233
PRELP	0.743448	0.999963	2.79691					CCDC33	0.527062	0.999984	3.78842
UBE2Q2P6	0.704765	0.999963	2.7955					BFSP2	0.679789	0.999984	3.78641
HLA-DPA1	0.00485903	0.999963	2.79293					TMPRSS2	0.368243	0.999984	3.78302
GAL3ST1	0.0221431	0.999963	2.79214					PCSK6-AS1	0.426875	0.999984	3.7823
AL358790.1	0.714626	0.999963	2.79083					AC034243.1	0.579234	0.999984	3.78147
SARDH	0.309356	0.999963	2.78755					GOLGA8R	0.640694	0.999984	3.78041
USH1G	0.149613	0.999963	2.78599					ERHP1	0.678931	0.999984	3.77723
Z94721.1	0.711377	0.999963	2.78201					AC121338.2	0.469004	0.999984	3.77228
PTPRN2-AS1	0.575826	0.999963	2.78059					COL17A1	0.293506	0.999984	3.7688
LINC02761	0.673667	0.999963	2.77564					AL354861.3	0.679448	0.999984	3.76871
LINC01010	0.696438	0.999963	2.77317					PTPRN2	0.610778	0.999984	3.7683
ZNF385A	0.0032584	0.851052	2.77275					DNAH5	0.641175	0.999984	3.76798
GPAA1P2	0.76462	0.999963	2.771					AC092667.1	0.566187	0.999984	3.75669
GCOM1	0.45768	0.999963	2.76987					NEB	0.680183	0.999984	3.75625
TMEM151B	0.685331	0.999963	2.76864					AC098820.1	0.680256	0.999984	3.75505
FP236383.4	0.0500207	0.999963	2.76858					AC005498.3	0.6382	0.999984	3.7538
C22orf15	0.727421	0.999963	2.76401					AL358852.1	0.655936	0.999984	3.75138
CDHR5	0.732366	0.999963	2.76366					SCUBE3	0.327532	0.999984	3.74998
AL118511.1	0.55561	0.999963	2.76357					LCP1	0.0244327	0.999984	3.74713
LINC01816	0.577166	0.999963	2.76295					GRM1	0.650758	0.999984	3.74684
ETV4	0.469989	0.999963	2.76235					MMRN2	0.507155	0.999984	3.74428
AC017007.5	0.752024	0.999963	2.7623					YIPF7	0.529915	0.999984	3.74199
TCP11	0.626432	0.999963	2.76227					AC080038.1	0.545993	0.999984	3.74097
ARHGDIB	0.753307	0.999963	2.76225					LRRC3C	0.680566	0.999984	3.7356
AMN	0.757921	0.999963	2.76199					FOXL2NB	0.56138	0.999984	3.73338
GRIK3	0.757695	0.999963	2.76197					DNALI1	0.115061	0.999984	3.71073
TSPO2	0.769154	0.999963	2.76141					CSF2RA	0.467987	0.999984	3.70857
PTGR1	0.769158	0.999963	2.76136					COPZ2	0.535065	0.999984	3.70528
YWHAEP7	0.769158	0.999963	2.76136					AL662907.2	0.651043	0.999984	3.69329
MDS2	0.769158	0.999963	2.76136					FAM110D	0.460249	0.999984	3.69128
PLVAP	0.769159	0.999963	2.76135					CCDC169	0.478827	0.999984	3.68987
ALPI	0.76916	0.999963	2.76134					AC012555.1	0.682272	0.999984	3.68716
C17orf99	0.76916	0.999963	2.76133					PEX5L	0.681081	0.999984	3.68531
AC092353.2	0.76916	0.999963	2.76133					AL645608.2	0.683752	0.999984	3.68346
ANKRD34C	0.76916	0.999963	2.76133					DYDC2	0.306091	0.999984	3.68015
AL354751.1	0.769161	0.999963	2.76133					KIF19	0.543166	0.999984	3.6751
AC092720.1	0.769163	0.999963	2.7613					LINC01134	0.514164	0.999984	3.66993
AC024592.2	0.769163	0.999963	2.76129					MMP28	0.141847	0.999984	3.66648
AC133644.1	0.769164	0.999963	2.76128					MAG	0.533699	0.999984	3.66591
OPN1MW2	0.764103	0.999963	2.7611					SLC6A13	0.468978	0.999984	3.66573
SP100	0.702103	0.999963	2.76095					MAT1A	0.231306	0.999984	3.66471
AC010327.4	0.744857	0.999963	2.76029					SOWAHB	0.586843	0.999984	3.66295
SCN4B	0.0936073	0.999963	2.75738					AC243919.2	0.678836	0.999984	3.65875
LDB3	0.611111	0.999963	2.7569					TAC4	0.703005	0.999984	3.65432
KLK10	0.630043	0.999963	2.75426					AL031123.2	0.46268	0.999984	3.65343
FRG2FP	0.616011	0.999963	2.75413					MAEL	0.466108	0.999984	3.6464
AP002414.2	0.677884	0.999963	2.75255					AL450326.1	0.644783	0.999984	3.63653
Telomerase-vert	0.680305	0.999963	2.74828					RINL	0.393271	0.999984	3.63439
LINC01770	0.712474	0.999963	2.73368					AC046168.1	0.419518	0.999984	3.63391
EXTL1	0.534631	0.999963	2.73174					DCT	0.271089	0.999984	3.62978
UPK2	0.661141	0.999963	2.73054					DOK7	0.206866	0.999984	3.62715
AC131097.2	0.730911	0.999963	2.72973					GALNT5	0.266147	0.999984	3.61933
CHRNA4	0.224169	0.999963	2.72879					CFAP74	0.544917	0.999984	3.61365
FOXE3	0.75629	0.999963	2.72762					HOGA1	0.221333	0.999984	3.61116
CNKSR1	0.64875	0.999963	2.72699					GMPR	0.00872067	0.999984	3.6099
LINC01363	0.688417	0.999963	2.72633					PLPP7	0.00575769	0.999984	3.60683
AC097637.1	0.735603	0.999963	2.72617					ZKSCAN7	0.528673	0.999984	3.59912
RNU4-1	0.753851	0.999963	2.72192					AC105001.2	0.525313	0.999984	3.59072
RNU2-2P	0.716143	0.999963	2.71831					GOLGA6A	0.692326	0.999984	3.58738
PIK3R5	0.030863	0.999963	2.71678					CCR10	0.129089	0.999984	3.58669
FABP6	0.661586	0.999963	2.71624					MAP2K4P1	0.607656	0.999984	3.58329
POU5F1	0.49437	0.999963	2.71568					KLK4	0.358548	0.999984	3.58249
LAPTM5	0.386586	0.999963	2.71556					RGS11	0.663647	0.999984	3.57803
FOXL2NB	0.660286	0.999963	2.71404					TPTE2P5	0.690788	0.999984	3.57559
RDH8	0.720705	0.999963	2.71152					AL121888.1	0.703854	0.999984	3.57401
AL133243.2	0.584471	0.999963	2.71054					GCOM1	0.352959	0.999984	3.57187
P2RY2	0.185828	0.999963	2.71036					AL353807.5	0.529714	0.999984	3.57115
BHMG1	0.643005	0.999963	2.70987					DSCAS	0.638095	0.999984	3.56816
BEND3P1	0.516673	0.999963	2.70985					FNDC5	0.222368	0.999984	3.56541
MATN3	0.196609	0.999963	2.70914					AC106820.5	0.575691	0.999984	3.56186
MEIOB	0.728659	0.999963	2.70721					LINC01915	0.503491	0.999984	3.55662
METTL27	0.457585	0.999963	2.70582					APOBEC3H	0.263817	0.999984	3.55599
APOL4	0.551326	0.999963	2.70145					AL589794.2	0.661306	0.999984	3.55254
SLC16A5	0.231268	0.999963	2.69989					AC099329.1	0.693381	0.999984	3.54819
CLDN7	0.211249	0.999963	2.69605					FP671120.4	0.53847	0.999984	3.54687
AL355334.2	0.608444	0.999963	2.69447					NDUFA3P4	0.705748	0.999984	3.54649
KLK4	0.477689	0.999963	2.68824					NEXN-AS1	0.66812	0.999984	3.54609
PCSK6-AS1	0.55525	0.999963	2.68781					TRAV18	0.695049	0.999984	3.54375
SOX30	0.395449	0.999963	2.68507					AL357143.1	0.695151	0.999984	3.54217
LINC01152	0.289583	0.999963	2.68317					P2RY8	0.706027	0.999984	3.54208
KLHDC1	0.504022	0.999963	2.68282					LEMD1	0.617342	0.999984	3.54191
AL583805.1	0.735147	0.999963	2.68028					LINC02754	0.670175	0.999984	3.53969
ITGB2	0.537878	0.999963	2.67647					AC016168.2	0.493569	0.999984	3.53798
NHLRC4	0.341731	0.999963	2.67087					LINC01150	0.706312	0.999984	3.53759
CAGE1	0.75923	0.999963	2.67079					ANKRD10-IT1	0.693994	0.999984	3.53734
SLC4A9	0.731814	0.999963	2.66966					ALOX15	0.122263	0.999984	3.53517
ATE1-AS1	0.605856	0.999963	2.66959					AC015631.1	0.694222	0.999984	3.53384
LRRC10B	0.435016	0.999963	2.66601					UPK1A	0.418115	0.999984	3.53317
AP001160.2	0.714584	0.999963	2.66377					AL139384.2	0.641561	0.999984	3.53242
GMNC	0.695633	0.999963	2.66366					SCN7A	0.553463	0.999984	3.53216
HMCN2	0.681165	0.999963	2.66247					AP000223.1	0.569636	0.999984	3.53213
AC108047.1	0.736485	0.999963	2.66187					AC007277.1	0.694451	0.999984	3.53034
ADGRF5P1	0.652773	0.999963	2.65918					PRSS22	0.471807	0.999984	3.52943
APOBEC3H	0.38971	0.999963	2.65871					THPO	0.470283	0.999984	3.52693
SLPI	0.685599	0.999963	2.65831					CNKSR1	0.566728	0.999984	3.52654
ST8SIA2	0.620459	0.999963	2.65428					LRRC56	0.506638	0.999984	3.52627
ZNF385C	0.270899	0.999963	2.65234					AC005052.1	0.681234	0.999984	3.52313
DLX3	0.385958	0.999963	2.65168					AL356489.3	0.694039	0.999984	3.52309
NAV2	0.336672	0.999963	2.65138					RGN	0.666151	0.999984	3.52294
PTPRN2	0.709301	0.999963	2.64982					LGR6	0.0876017	0.999984	3.52236
ULK4P2	0.558423	0.999963	2.64472					HRH4	0.693662	0.999984	3.51979
WEE2	0.742744	0.999963	2.6434					CLIC3	0.188689	0.999984	3.51684
ZKSCAN7	0.633093	0.999963	2.64243					AL662907.1	0.694683	0.999984	3.51308
AKAP14	0.763924	0.999963	2.64152					AC063944.1	0.695693	0.999984	3.51107
TBXA2R	0.312004	0.999963	2.63849					ARHGAP31-AS1	0.694925	0.999984	3.5094
DOK4	0.00365186	0.897955	2.63711					ANXA9	0.273143	0.999984	3.50328
CNGB1	0.767227	0.999963	2.63337					LCTL	0.612237	0.999984	3.50212
LIPH	0.28965	0.999963	2.62909					RNA5-8SN3	0.020404	0.999984	3.50139
C9orf139	0.721264	0.999963	2.62787					5_8S_rRNA	0.020404	0.999984	3.50139
AC095032.1	0.532805	0.999963	2.62774					SPRED3	0.336664	0.999984	3.50067
LINC00933	0.580409	0.999963	2.62626					RPL34-DT	0.554802	0.999984	3.50013
AC092111.1	0.461043	0.999963	2.62507					PSTPIP1	0.693591	0.999984	3.49749
TMBIM1	0.00180516	0.5671	2.62497					AC145343.1	0.411988	0.999984	3.49737
AC093525.2	0.393348	0.999963	2.62417					CAPN14	0.695813	0.999984	3.49575
ATP1B2	0.0340996	0.999963	2.62249					SLFNL1	0.298369	0.999984	3.49401
LPP-AS2	0.742202	0.999963	2.62229					GCGR	0.695936	0.999984	3.4939
AL356488.2	0.747574	0.999963	2.62211					MAPK10	0.190701	0.999984	3.49255
LINC02805	0.765859	0.999963	2.62045					AL445524.2	0.268879	0.999984	3.49045
ICAM2	0.553775	0.999963	2.61935					AC104457.1	0.709266	0.999984	3.48736
CCDC65	0.63933	0.999963	2.61896					AC239859.5	0.605216	0.999984	3.4865
AC093675.1	0.68592	0.999963	2.61881					UBE2F-SCLY	0.54312	0.999984	3.48249
TTLL2	0.73061	0.999963	2.61597					PLEKHA6	0.312708	0.999984	3.48156
ABCG8	0.671692	0.999963	2.61267					OBSCN-AS1	0.407978	0.999984	3.47117
AC124947.1	0.762633	0.999963	2.61059					IL32	0.0417849	0.999984	3.46655
HMGN2P40	0.769484	0.999963	2.60747					SP110	0.419155	0.999984	3.4634
AL121761.1	0.769486	0.999963	2.60745					HLA-DRB5	0.0592538	0.999984	3.4631
DMRTC1B	0.624943	0.999963	2.60149					LINC02541	0.663101	0.999984	3.45963
AL589182.3	0.732551	0.999963	2.60028					H2AZ1-DT	0.627024	0.999984	3.45627
AC098798.1	0.766681	0.999963	2.59717					IFIT2	0.575548	0.999984	3.45342
CLPSL2	0.351763	0.999963	2.59491					AC010168.2	0.606615	0.999984	3.44824
DYSF	0.294107	0.999963	2.5945					PRCD	0.599851	0.999984	3.44349
AC114744.2	0.61241	0.999963	2.59447					P2RX7	0.48418	0.999984	3.44301
LINC02731	0.676573	0.999963	2.59381					SYT13	0.191913	0.999984	3.44244
AL356019.2	0.633327	0.999963	2.59231					C5AR1	0.236299	0.999984	3.43836
AC024075.3	0.765214	0.999963	2.59197					AP000356.3	0.649192	0.999984	3.43573
AL132780.3	0.762028	0.999963	2.58027					AC019257.1	0.644497	0.999984	3.43542
TCN2	0.542873	0.999963	2.57822					AC245595.1	0.486678	0.999984	3.4353
ANXA9	0.409271	0.999963	2.57611					AC006441.4	0.698883	0.999984	3.43139
PPP1R1A	0.0502536	0.999963	2.57549					SERPINE1	0.536147	0.999984	3.42939
REM2	0.258903	0.999963	2.57261					APOL4	0.459742	0.999984	3.42612
AC051619.5	0.768303	0.999963	2.5719					AC022364.1	0.558304	0.999984	3.42221
CILP2	0.0636318	0.999963	2.57081					CKM	0.0752603	0.999984	3.41936
LINC02527	0.692425	0.999963	2.56934					PICART1	0.675001	0.999984	3.4143
THPO	0.590339	0.999963	2.56374					SEC14L5	0.408567	0.999984	3.41361
CHST13	0.388661	0.999963	2.56299					IL17REL	0.568069	0.999984	3.41354
LINC02600	0.665297	0.999963	2.56047					PRRX2	0.426075	0.999984	3.41178
SPDYC	0.0153397	0.999963	2.56005					PHYHIP	0.559957	0.999984	3.41164
GRIN2D	0.156652	0.999963	2.55805					SCARF1	0.575751	0.999984	3.40727
RPPH1	0.259194	0.999963	2.55805					GATA5	0.108189	0.999984	3.40692
C8orf31	0.341741	0.999963	2.55643					AC137695.3	0.646794	0.999984	3.40504
SNORA73B	0.603479	0.999963	2.5557					ABCD1	0.00805538	0.999984	3.40266
SLC51A	0.706395	0.999963	2.55434					AL451074.1	0.634055	0.999984	3.4024
DDX59-AS1	0.565168	0.999963	2.55299					RGS8	0.663595	0.999984	3.39794
RN7SL3	0.519765	0.999963	2.55208					RAB43P1	0.446916	0.999984	3.39556
AC092336.1	0.770974	0.999963	2.5506					AC046143.1	0.677014	0.999984	3.38844
AC005520.2	0.50801	0.999963	2.54919					AL162311.3	0.623806	0.999984	3.38807
AC124068.2	0.719309	0.999963	2.54903					SERPING1	0.0741781	0.999984	3.38684
NTN5	0.692517	0.999963	2.54885					SKAP1	0.39076	0.999984	3.38671
ATP2A3	0.00766297	0.999963	2.54869					HLA-DQA1	0.169238	0.999984	3.38638
AGGF1P1	0.728295	0.999963	2.54672					NR2E1	0.345805	0.999984	3.38606
ANKRD65	0.715702	0.999963	2.54586					DRD5P2	0.221965	0.999984	3.38514
WDR64	0.749091	0.999963	2.54486					AC005775.1	0.634144	0.999984	3.38488
PLAAT4	0.748734	0.999963	2.54486					AC243830.1	0.672452	0.999984	3.38097
PAGE4	0.667842	0.999963	2.54169					AC109583.1	0.686025	0.999984	3.37559
APOBR	0.703561	0.999963	2.54028					HHIPL1	0.681801	0.999984	3.3751
AC010654.1	0.759987	0.999963	2.53203					KCNA6	0.600304	0.999984	3.37506
AC130689.1	0.721815	0.999963	2.52977					AC104024.4	0.659367	0.999984	3.37347
LINC00412	0.767423	0.999963	2.52913					AC112220.2	0.400609	0.999984	3.37272
TRGV5P	0.776763	0.999963	2.52906					AC099521.1	0.667318	0.999984	3.37127
OPRD1	0.523179	0.999963	2.52636					AL035078.4	0.710012	0.999984	3.36385
SNCG	0.175831	0.999963	2.52287					NHLRC4	0.24012	0.999984	3.36138
TRPV4	0.203582	0.999963	2.52158					LINC01625	0.551166	0.999984	3.361
AC025165.1	0.688665	0.999963	2.51752					LY6G5B	0.619833	0.999984	3.3589
AL022344.1	0.75064	0.999963	2.51625					EBF1	0.551834	0.999984	3.3544
PTPN6	0.49973	0.999963	2.51553					BCRP3	0.706117	0.999984	3.3491
CLDN23	0.545327	0.999963	2.51525					AL096794.1	0.650475	0.999984	3.34564
CDRT15P14	0.748174	0.999963	2.51311					AC004908.2	0.70141	0.999984	3.34551
H3P36	0.77479	0.999963	2.51215					GOLGA8IP	0.662152	0.999984	3.34478
AP000525.1	0.603842	0.999963	2.50931					LINC02361	0.315073	0.999984	3.34168
VDAC1P6	0.717357	0.999963	2.50802					TCN2	0.437986	0.999984	3.33999
BFSP2	0.776226	0.999963	2.50798					DCHS2	0.372798	0.999984	3.33958
AP000350.4	0.623437	0.999963	2.5066					AL353593.1	0.506154	0.999984	3.33877
LINC01091	0.775246	0.999963	2.50547					AC012213.5	0.709266	0.999984	3.33778
KIAA1210	0.779038	0.999963	2.50409					IL2RB	0.297109	0.999984	3.33501
AP001062.1	0.68872	0.999963	2.50337					SYT12	0.196613	0.999984	3.33433
AL117348.2	0.503766	0.999963	2.5022					CYP2F2P	0.528405	0.999984	3.32915
LRRC4B	0.00620918	0.999963	2.50138					AQP3	4.89525e-06	0.00509364	3.3286
SEPTIN4	0.0383155	0.999963	2.50035					CALR3	0.600067	0.999984	3.3277
RSPH10B2	0.738551	0.999963	2.4997					DPEP2	0.618713	0.999984	3.32643
AL049794.1	0.732796	0.999963	2.49606					LINC02767	0.654029	0.999984	3.32637
RGS11	0.75555	0.999963	2.49448					TEX11	0.52086	0.999984	3.3259
SERPINA6	0.727363	0.999963	2.49296					AC093675.1	0.613226	0.999984	3.32551
AC004877.2	0.696563	0.999963	2.49286					LINC02527	0.614281	0.999984	3.32231
ENDOU	0.725492	0.999963	2.49254					TAC3	0.483915	0.999984	3.3223
LL22NC03-63E9.3	0.777967	0.999963	2.49006					VSX2	0.556524	0.999984	3.31696
PTGDS	0.569188	0.999963	2.48917					HSPA6	0.352282	0.999984	3.31273
SCN4A	0.422581	0.999963	2.48624					ACVRL1	0.113297	0.999984	3.31026
CD164L2	0.746671	0.999963	2.48259					LINC01405	0.709427	0.999984	3.30946
AGGF1P2	0.577352	0.999963	2.48135					AC092275.1	0.686005	0.999984	3.30915
AC020934.1	0.776699	0.999963	2.48113					AC092650.1	0.604522	0.999984	3.30819
PRR29	0.570039	0.999963	2.47759					AC007786.1	0.669508	0.999984	3.30758
AC122713.2	0.667537	0.999963	2.47724					TAS1R1	0.536371	0.999984	3.30633
SDS	0.409164	0.999963	2.47692					BEND3P1	0.436305	0.999984	3.30554
FSIP2-AS1	0.779738	0.999963	2.47198					STING1	0.129323	0.999984	3.30296
ERICD	0.739331	0.999963	2.46995					LINC01275	0.587447	0.999984	3.3016
CD7	0.507527	0.999963	2.46782					C2orf16	0.415614	0.999984	3.29728
GTF3C2-AS1	0.732979	0.999963	2.46687					IRF5	0.385799	0.999984	3.29696
AC074387.1	0.571748	0.999963	2.46643					SCN4B	0.0484854	0.999984	3.29642
AC148477.2	0.523928	0.999963	2.46641					PRSS8	0.0376557	0.999984	3.29559
AC092745.2	0.7661	0.999963	2.46598					ICAM2	0.462785	0.999984	3.29289
TULP2	0.563905	0.999963	2.46596					WNT9B	0.420488	0.999984	3.29129
MAGEA3	0.507966	0.999963	2.4652					AC239799.1	0.475075	0.999984	3.28558
STRA6	0.419233	0.999963	2.46419					MYLPF	0.555355	0.999984	3.28378
NKD1	0.160566	0.999963	2.4629					SSC4D	0.0988395	0.999984	3.27951
LY6H	0.506054	0.999963	2.46155					PSCA	0.547415	0.999984	3.2781
GNA15	0.665142	0.999963	2.45737					ZNF511-PRAP1	0.682591	0.999984	3.27781
LINC00920	0.777878	0.999963	2.45735					AL121899.2	0.640377	0.999984	3.27754
LRRC32	0.510192	0.999963	2.45645					LEFTY1	0.310327	0.999984	3.27626
ABCB5	0.781323	0.999963	2.45527					POM121L2	0.706161	0.999984	3.26826
PXT1	0.774606	0.999963	2.45517					LINC00867	0.614771	0.999984	3.26379
VIL1	0.674317	0.999963	2.45362					CD274	0.472926	0.999984	3.26013
PLPP7	0.0537084	0.999963	2.45275					AL049697.1	0.636788	0.999984	3.25857
AATBC	0.719407	0.999963	2.4502					SLC2A1-AS1	0.392156	0.999984	3.25702
PAOX	0.274235	0.999963	2.44744					SPDYE5	0.725674	0.999984	3.25627
ITPKB	0.208913	0.999963	2.447					CD72	0.218344	0.999984	3.25061
RHBDL2	0.694058	0.999963	2.44583					AC006160.1	0.641079	0.999984	3.24822
BTBD16	0.761599	0.999963	2.44421					EBI3	0.434425	0.999984	3.24796
STK31	0.772541	0.999963	2.44419					AC012354.1	0.688972	0.999984	3.2478
AC004466.1	0.718289	0.999963	2.44362					DNAH10	0.524608	0.999984	3.24458
SFN	0.0875091	0.999963	2.44352					DLG1-AS1	0.674063	0.999984	3.24082
LINC02062	0.72348	0.999963	2.44331					VPREB3	0.418782	0.999984	3.23996
FAM222A	0.234018	0.999963	2.44331					CACNG8	0.334532	0.999984	3.23538
FAM110D	0.614067	0.999963	2.44319					AP003068.4	0.716525	0.999984	3.22905
AL606760.2	0.719927	0.999963	2.44282					AKAP14	0.716746	0.999984	3.22598
BAIAP3	0.267377	0.999963	2.44274					CCDC192	0.713979	0.999984	3.22576
NRXN2	0.228848	0.999963	2.4407					SHE	0.665105	0.999984	3.22409
AC116158.3	0.730367	0.999963	2.43977					KCNN3	0.255708	0.999984	3.22316
RTL5	0.234598	0.999963	2.4382					SLC47A1P2	0.710524	0.999984	3.21983
SLC22A18AS	0.783144	0.999963	2.43696					AP002851.1	0.671249	0.999984	3.21855
PLEKHB1	0.00434572	0.999963	2.43695					AC015660.1	0.274349	0.999984	3.21767
MYL3	0.490596	0.999963	2.43672					PTCH2	0.313322	0.999984	3.2173
VASN	0.146243	0.999963	2.43645					AC097104.1	0.674754	0.999984	3.21562
SLA	0.780538	0.999963	2.43523					CCDC140	0.484144	0.999984	3.21526
HLA-DRB1	0.0160104	0.999963	2.43508					ADORA2A-AS1	0.559698	0.999984	3.21433
LINC01549	0.739383	0.999963	2.43122					GRM3	0.700609	0.999984	3.21367
TRPM2	0.655352	0.999963	2.4297					DSG3	0.714103	0.999984	3.20317
OSBPL7	0.396567	0.999963	2.4295					WAS	0.529816	0.999984	3.20221
AC145343.1	0.561395	0.999963	2.42892					CNTNAP1	0.0868745	0.999984	3.19401
ANXA8	0.786227	0.999963	2.42852					AC012123.1	0.549197	0.999984	3.19032
SMIM17	0.720106	0.999963	2.42788					SLC16A5	0.161833	0.999984	3.18948
VIPR2	0.647558	0.999963	2.42668					CARNS1	0.717232	0.999984	3.18857
KIRREL2	0.683874	0.999963	2.42618					ZNF469	0.659404	0.999984	3.18856
GPR4	0.723206	0.999963	2.42257					BTBD16	0.693583	0.999984	3.18583
HHIPL1	0.765931	0.999963	2.42204					STK31	0.707478	0.999984	3.18494
LUNAR1	0.726737	0.999963	2.42203					COL11A2	0.646485	0.999984	3.18389
AL031123.3	0.70014	0.999963	2.42148					TMPRSS13	0.520853	0.999984	3.18276
AL133523.1	0.784737	0.999963	2.42043					AC244636.3	0.718008	0.999984	3.17857
AC073349.2	0.739858	0.999963	2.41621					AL133243.2	0.525934	0.999984	3.17558
AP000344.1	0.667459	0.999963	2.41403					RPSAP70	0.613556	0.999984	3.17535
AC079354.2	0.682581	0.999963	2.41402					AC011462.5	0.569273	0.999984	3.17386
AC092143.1	0.79559	0.999963	2.41361					CDH15	0.431569	0.999984	3.17272
LOXL3	0.0361261	0.999963	2.41245					AC104135.1	0.718573	0.999984	3.17074
AC091980.2	0.78548	0.999963	2.41243					LINC02594	0.374171	0.999984	3.16993
PADI2	0.138745	0.999963	2.40815					AC012309.1	0.718435	0.999984	3.16809
CHRNB4	0.404446	0.999963	2.40811					NYAP1	0.0948141	0.999984	3.16528
MIA	0.799465	0.999963	2.40716					AC093627.4	0.509988	0.999984	3.16103
AC008750.3	0.785669	0.999963	2.40705					AC008494.3	0.718088	0.999984	3.15949
ALDH3B1	0.351147	0.999963	2.40592					RCAN3AS	0.670469	0.999984	3.15853
SERPINA3	0.689116	0.999963	2.40451					DDX25	0.486504	0.999984	3.1569
RAP2C-AS1	0.545386	0.999963	2.40403					SMIM5	0.567461	0.999984	3.15645
METTL7B	0.317129	0.999963	2.4036					BLNK	0.573922	0.999984	3.15556
AL662907.2	0.761877	0.999963	2.40354					LINC01001	0.592922	0.999984	3.15187
AL365181.3	0.649914	0.999963	2.40353					SLPI	0.634246	0.999984	3.1512
AC130888.1	0.771523	0.999963	2.40347					GPSM3	0.186473	0.999984	3.15118
AL157414.4	0.784567	0.999963	2.4028					AC124068.2	0.659044	0.999984	3.15075
OPRL1	0.12332	0.999963	2.4007					CR392000.1	0.733319	0.999984	3.15053
APELA	0.704774	0.999963	2.39648					AC136475.3	0.557654	0.999984	3.14851
AP002851.1	0.751427	0.999963	2.39618					CPNE5	0.443343	0.999984	3.14795
SCARF1	0.690517	0.999963	2.39492					NR5A1	0.397252	0.999984	3.14635
C2orf16	0.551931	0.999963	2.39384					ROCR	0.534353	0.999984	3.14112
CRABP2	0.000717045	0.308173	2.39382					TIMP4	0.41286	0.999984	3.14084
TBX4	0.597405	0.999963	2.39268					MYL3	0.375593	0.999984	3.1383
PTAFR	0.30057	0.999963	2.39055					AC092745.5	0.682774	0.999984	3.13818
ICOSLG	0.437652	0.999963	2.38908					MAP3K14-AS1	0.0658971	0.999984	3.13428
CC2D2B	0.735081	0.999963	2.38781					AC018645.3	0.629913	0.999984	3.13292
NINJ2-AS1	0.39148	0.999963	2.38637					SAMD9	0.321952	0.999984	3.13038
DAZL	0.749479	0.999963	2.38588					AC025164.1	0.497772	0.999984	3.12911
AP001107.9	0.546045	0.999963	2.38494					STIM1-AS1	0.685557	0.999984	3.12901
HBEGF	0.120104	0.999963	2.38472					AL021308.1	0.537012	0.999984	3.12632
LINC01602	0.761458	0.999963	2.38343					TSPOAP1-AS1	0.631375	0.999984	3.12552
AC117503.1	0.790161	0.999963	2.38197					ITGB2	0.475487	0.999984	3.12489
MAEL	0.625562	0.999963	2.38063					RTL5	0.128327	0.999984	3.12448
AP000893.1	0.790864	0.999963	2.37804					TCP11	0.585027	0.999984	3.12339
SLC25A41	0.685913	0.999963	2.37505					AC020934.1	0.722043	0.999984	3.11973
AP000223.1	0.697447	0.999963	2.37369					SLFN14	0.727542	0.999984	3.11652
SERPING1	0.206463	0.999963	2.37326					AL451069.3	0.648736	0.999984	3.11553
PLEKHA6	0.484971	0.999963	2.37301					FOXG1-AS1	0.594478	0.999984	3.11367
HLA-DPB1	0.138026	0.999963	2.37194					CXCR5	0.534936	0.999984	3.11267
AC023055.1	0.41898	0.999963	2.37002					PRR29	0.476796	0.999984	3.11199
DRC1	0.688944	0.999963	2.36945					KLK8	0.337149	0.999984	3.11031
AC099521.1	0.760717	0.999963	2.36931					LINC01301	0.339804	0.999984	3.10805
RGN	0.768003	0.999963	2.36927					FAM182A	0.38669	0.999984	3.1076
TNIP3	0.786021	0.999963	2.36913					ZMYND15	0.450905	0.999984	3.10726
TEPP	0.694998	0.999963	2.3689					CD74	0.517431	0.999984	3.1072
AC098656.1	0.776013	0.999963	2.36808					AC092683.2	0.706855	0.999984	3.10612
IGFALS	0.750617	0.999963	2.36806					AC010336.3	0.588041	0.999984	3.10438
AC022509.4	0.78907	0.999963	2.36546					SSMEM1	0.723179	0.999984	3.10196
AL365217.1	0.789023	0.999963	2.36516					CRB1	0.463169	0.999984	3.10092
OXCT2P1	0.788489	0.999963	2.36212					PCAT1	0.628865	0.999984	3.09849
MTMR9LP	0.704523	0.999963	2.36189					AC120114.4	0.551878	0.999984	3.09491
BMP2	0.52621	0.999963	2.35981					GPR158	0.51308	0.999984	3.09478
CORO2A	0.0437436	0.999963	2.3582					DNAH12	0.564968	0.999984	3.09471
AP001453.1	0.527008	0.999963	2.35591					CATSPERE	0.383601	0.999984	3.09273
LRRN2	0.0882025	0.999963	2.3547					AC125494.1	0.577828	0.999984	3.0904
ELFN2	0.336385	0.999963	2.35422					SLC6A12-AS1	0.721332	0.999984	3.09023
CAPN14	0.789811	0.999963	2.35091					SYNDIG1	0.713804	0.999984	3.08868
MPZL2	0.588736	0.999963	2.35003					AKR1C2	0.632087	0.999984	3.0884
TAPBPL	0.772018	0.999963	2.34987					PLEKHA4	0.0277037	0.999984	3.08838
COL9A3	0.121615	0.999963	2.34943					GMNC	0.652349	0.999984	3.08791
KCNA2	0.572016	0.999963	2.3481					CCDC38	0.607467	0.999984	3.08757
COL17A1	0.506403	0.999963	2.34599					HES2	0.385391	0.999984	3.08588
LST1	0.679393	0.999963	2.34447					GRIA2	0.725781	0.999984	3.08567
WDR11-AS1	0.659054	0.999963	2.34445					LAPTM5	0.328947	0.999984	3.08119
IQSEC2	0.0992139	0.999963	2.34256					FMOD	0.726182	0.999984	3.08011
NIPAL4	0.575866	0.999963	2.34251					BX649632.1	0.663475	0.999984	3.0796
FCER2	0.643582	0.999963	2.34154					AC008429.1	0.546681	0.999984	3.07918
AL136988.1	0.79001	0.999963	2.34078					PTPN6	0.410366	0.999984	3.07798
SLCO2A1	0.303774	0.999963	2.33878					CHRNA4	0.173395	0.999984	3.07632
OSCAR	0.300196	0.999963	2.33716					RNU1-27P	0.435734	0.999984	3.0747
LYNX1	0.655479	0.999963	2.33372					RNVU1-29	0.441227	0.999984	3.0747
FP671120.6	0.0446385	0.999963	2.33255					RNU1-4	0.441227	0.999984	3.0747
FP236383.5	0.0446385	0.999963	2.33255					RNU1-2	0.441227	0.999984	3.0747
RPL9P3	0.739539	0.999963	2.32984					RAB7B	0.466649	0.999984	3.0746
AL606491.1	0.757352	0.999963	2.32781					AL359317.2	0.720547	0.999984	3.07447
MTCO2P2	0.760007	0.999963	2.32662					AL009179.1	0.669965	0.999984	3.07401
AL137002.2	0.738193	0.999963	2.32374					PLAAT4	0.699729	0.999984	3.07335
LGR6	0.253443	0.999963	2.32293					AC092807.3	0.616751	0.999984	3.07077
C2orf73	0.782541	0.999963	2.32271					CD8A	0.409124	0.999984	3.06924
WFIKKN2	0.535004	0.999963	2.3202					ADRA2B	0.504349	0.999984	3.0684
AC069277.1	0.761315	0.999963	2.31978					CAPN6	0.712819	0.999984	3.06721
LY6G5B	0.730983	0.999963	2.31947					COL5A2	0.291441	0.999984	3.06659
WDR31	0.286058	0.999963	2.31927					CLCF1	0.260438	0.999984	3.06207
FRG2	0.65696	0.999963	2.31632					DNAH8	0.725653	0.999984	3.0601
KLK7	0.544009	0.999963	2.31586					SP6	0.0726334	0.999984	3.05974
AC016825.1	0.792709	0.999963	2.31555					TYROBP	0.613277	0.999984	3.05921
MMP28	0.34352	0.999963	2.31475					AC092803.3	0.673805	0.999984	3.05919
SCTR-AS1	0.755994	0.999963	2.31301					AC006460.2	0.728728	0.999984	3.05566
AC015631.1	0.794488	0.999963	2.31277					AC106886.3	0.73197	0.999984	3.05561
ITGA5	0.000308897	0.190841	2.31157					TAL1	0.40182	0.999984	3.05423
AC013268.1	0.809123	0.999963	2.30883					HS3ST6	0.380148	0.999984	3.05098
CHST1	0.374367	0.999963	2.30782					LINC00933	0.522716	0.999984	3.05071
CCDC184	0.278774	0.999963	2.30688					LMNTD2-AS1	0.627377	0.999984	3.05049
MIXL1	0.552924	0.999963	2.30664					PDE11A	0.463803	0.999984	3.05012
GRID2IP	0.573925	0.999963	2.30623					RNU1-1	0.445217	0.999984	3.04813
MYLPF	0.679204	0.999963	2.30619					RNU1-3	0.445217	0.999984	3.04813
KRT8	1.44929e-05	0.015918	2.30361					RNVU1-18	0.445217	0.999984	3.04813
SYNGR4	0.558085	0.999963	2.3011					RNU1-28P	0.439092	0.999984	3.04813
LEFTY1	0.47703	0.999963	2.30008					RPS27AP12	0.723984	0.999984	3.04738
TAFA3	0.696142	0.999963	2.29867					PLUT	0.693005	0.999984	3.04436
LPO	0.733953	0.999963	2.29682					DKFZP434A062	0.517936	0.999984	3.04396
TMEM229A	0.73026	0.999963	2.29604					NKD1	0.0830673	0.999984	3.04209
TTYH1	0.382974	0.999963	2.29603					AL139234.1	0.681087	0.999984	3.03721
ZCCHC12	1.67812e-05	0.0174613	2.29442					C1QTNF4	0.443557	0.999984	3.03677
SRRM2-AS1	0.530881	0.999963	2.29432					GNAT2	0.723062	0.999984	3.03475
SLC38A3	0.0177327	0.999963	2.29365					AL022341.1	0.699138	0.999984	3.03387
TCIRG1	0.220164	0.999963	2.2929					AC092143.1	0.742253	0.999984	3.03351
RN7SL1	0.0817775	0.999963	2.29185					GRB7	0.60902	0.999984	3.03288
KLHL10	0.761509	0.999963	2.28991					FBXO30-DT	0.266584	0.999984	3.0327
PAK6	0.462207	0.999963	2.28824					GRP	0.618993	0.999984	3.02561
NOX5	0.795956	0.999963	2.28441					ARHGAP25	0.589012	0.999984	3.02547
AL391121.1	0.644079	0.999963	2.28415					AC097359.2	0.193439	0.999984	3.02372
AC136475.9	0.797166	0.999963	2.28055					AL031963.3	0.695078	0.999984	3.02043
BOK	0.411581	0.999963	2.28034					GPRIN2	0.645877	0.999984	3.01914
PMFBP1	0.796728	0.999963	2.27706					LRRN2	0.0279387	0.999984	3.0141
CD72	0.39106	0.999963	2.27561					AL645933.3	0.484587	0.999984	3.01367
DNAH10	0.657619	0.999963	2.27531					HPD	0.53671	0.999984	3.01353
AC005288.1	0.787421	0.999963	2.27513					CARD14	0.708756	0.999984	3.00628
DNAJC15	0.787383	0.999963	2.2748					CLDN23	0.470132	0.999984	3.00624
KLHL14	0.417234	0.999963	2.27282					CD36	0.575875	0.999984	2.99961
LCTL	0.741043	0.999963	2.26716					LINC00635	0.449227	0.999984	2.99612
DAPP1	0.545834	0.999963	2.26711					AMPD3	0.388012	0.999984	2.99453
AC018645.3	0.730275	0.999963	2.26703					CYP46A1	0.703758	0.999984	2.99228
SLC16A4	0.0214867	0.999963	2.26656					TNS2	0.369328	0.999984	2.98921
AC138230.1	0.79792	0.999963	2.26596					AL353572.4	0.539447	0.999984	2.986
AC009948.1	0.719244	0.999963	2.26242					FMO5	0.241898	0.999984	2.98197
NR5A1	0.548062	0.999963	2.25724					BTLA	0.733156	0.999984	2.97981
AL031587.5	0.63522	0.999963	2.25721					AL162377.1	0.497829	0.999984	2.97893
IL21R	0.428632	0.999963	2.25666					PMS2P6	0.555623	0.999984	2.97833
MYRF	0.136557	0.999963	2.25417					FSCN2	0.732813	0.999984	2.97793
GRM2	0.501194	0.999963	2.25295					CCDC184	0.157184	0.999984	2.97673
AL358334.3	0.766473	0.999963	2.25282					ASPG	0.619696	0.999984	2.97536
AC108479.1	0.617772	0.999963	2.25246					NOD2	0.368162	0.999984	2.9734
AC135048.3	0.690653	0.999963	2.25006					AFAP1-AS1	0.69357	0.999984	2.97311
GABRR1	0.707398	0.999963	2.24917					RNF103-CHMP3	0.734084	0.999984	2.96977
AC233723.1	0.716344	0.999963	2.249					EGR3	0.271422	0.999984	2.96788
P2RX6	0.742544	0.999963	2.24833					ARMCX2	0.38417	0.999984	2.96479
ADGRE1	0.308594	0.999963	2.24472					RSPH14	0.365018	0.999984	2.96206
DUSP2	0.426378	0.999963	2.24272					AP001033.1	0.603043	0.999984	2.96042
DKKL1	0.580617	0.999963	2.23751					THRA1/BTR	0.734517	0.999984	2.95628
AC092650.1	0.727788	0.999963	2.23734					WNT6	0.313043	0.999984	2.95542
C11orf97	0.801384	0.999963	2.23392					NME9	0.531017	0.999984	2.9554
SRPK3	0.452573	0.999963	2.2316					SNHG31	0.702263	0.999984	2.95373
ALDH1A3	0.0792423	0.999963	2.23137					ABI3	0.737387	0.999984	2.95371
TENT5B	0.334446	0.999963	2.23105					DOC2B	0.642198	0.999984	2.9537
LINC02361	0.504534	0.999963	2.23091					AC110774.1	0.734834	0.999984	2.95232
PDZD7	0.227439	0.999963	2.22947					IL12RB2	0.448692	0.999984	2.95173
AL139156.2	0.795985	0.999963	2.22545					C11orf52	0.307872	0.999984	2.94867
JSRP1	0.615311	0.999963	2.22264					AL162431.1	0.674007	0.999984	2.94846
AC137695.3	0.765931	0.999963	2.22037					H2BC4	0.474881	0.999984	2.94819
CREB3L1	0.191266	0.999963	2.21972					DQX1	0.510366	0.999984	2.94773
ARHGAP27	0.168366	0.999963	2.21939					SLC51A	0.664069	0.999984	2.94482
SLC34A2	0.7699	0.999963	2.21761					COX11P1	0.706782	0.999984	2.94421
AL356489.3	0.803977	0.999963	2.2172					LINC01659	0.58356	0.999984	2.94319
GATA5	0.297508	0.999963	2.2163					FOXD4L5	0.727464	0.999984	2.94226
CYP4F26P	0.635747	0.999963	2.21576					LINC01376	0.702547	0.999984	2.9389
AL590822.3	0.57851	0.999963	2.21544					CSF2RB	0.709433	0.999984	2.93693
VPREB3	0.585393	0.999963	2.21513					AP000229.1	0.616008	0.999984	2.93582
AC011462.5	0.695708	0.999963	2.21457					PODNL1	0.391399	0.999984	2.93271
APOL6	0.683357	0.999963	2.21161					AC012101.2	0.594365	0.999984	2.93198
ANGPTL6	0.611562	0.999963	2.21031					PADI3	0.264682	0.999984	2.92961
MYLK3	0.704953	0.999963	2.20791					SYNE4	0.692366	0.999984	2.92671
SV2A	0.000356605	0.200783	2.20646					CAPN5	0.0407533	0.999984	2.92588
MMEL1	0.604692	0.999963	2.20512					OR4D1	0.717152	0.999984	2.92557
EFEMP2	0.672587	0.999963	2.20249					AC122718.1	0.736971	0.999984	2.92447
TAS1R1	0.683802	0.999963	2.20223					AC073389.2	0.622729	0.999984	2.92376
CARD14	0.789172	0.999963	2.20215					AC073195.1	0.656582	0.999984	2.91648
ARHGAP23	0.438439	0.999963	2.20178					ZMYND12	0.719364	0.999984	2.91397
CRYBG1	0.566863	0.999963	2.20174					HLA-G	0.740479	0.999984	2.91385
ODF3L2	0.653415	0.999963	2.2008					TMEM254-AS1	0.261067	0.999984	2.91015
CDH11	0.766155	0.999963	2.199					AC006116.7	0.741533	0.999984	2.9082
GCGR	0.805969	0.999963	2.19883					AP000845.1	0.675596	0.999984	2.9078
BCL2L14	0.752979	0.999963	2.19879					LDB3	0.592286	0.999984	2.90711
BEND5	0.72683	0.999963	2.1961					CHP2	0.217979	0.999984	2.90659
FGF23	0.572787	0.999963	2.19596					BATF2	0.357064	0.999984	2.90445
USHBP1	0.663058	0.999963	2.19204					AC009506.1	0.47839	0.999984	2.89787
LINC01088	0.72424	0.999963	2.1919					MEIG1	0.56386	0.999984	2.89732
HPD	0.660934	0.999963	2.19186					SLC16A4	0.00277201	0.675708	2.89682
AC005324.3	0.780875	0.999963	2.19136					AL645728.1	0.500099	0.999984	2.89574
LINC00987	0.751351	0.999963	2.1912					TBXT	0.699463	0.999984	2.89262
ICAM5	0.146197	0.999963	2.19043					CD247	0.62556	0.999984	2.89229
CNTFR	0.0998561	0.999963	2.18973					PTGER1	0.18713	0.999984	2.89125
FUT8-AS1	0.641375	0.999963	2.18774					SRRM5	0.697194	0.999984	2.88793
OTOG	0.577483	0.999963	2.18332					MIR9-1HG	0.150311	0.999984	2.88769
TGM2	0.342282	0.999963	2.18295					PIK3R5	0.0218164	0.999984	2.8868
SLC40A1	0.108546	0.999963	2.18125					PRR34	0.70528	0.999984	2.8868
STX1B	0.727781	0.999963	2.18043					H2BC9	0.611087	0.999984	2.88509
ONECUT3	0.787069	0.999963	2.17775					RABGAP1L-DT	0.612482	0.999984	2.88445
RPL5P9	0.709471	0.999963	2.17661					RBMS3-AS3	0.66852	0.999984	2.87872
TNS2	0.524296	0.999963	2.17633					ATP1B2	0.0201047	0.999984	2.87786
SELENBP1	0.0110171	0.999963	2.1758					GCK	0.503598	0.999984	2.87576
AL139099.1	0.697847	0.999963	2.17544					SLC8A2	0.413654	0.999984	2.87547
AC073548.2	0.770909	0.999963	2.17489					AC135048.3	0.604196	0.999984	2.87112
AC105020.6	0.75474	0.999963	2.17436					KCNJ1	0.696296	0.999984	2.86885
EPS8L2	0.632306	0.999963	2.17184					AP001160.2	0.693911	0.999984	2.8673
AC073320.1	0.818924	0.999963	2.1712					AL109840.2	0.720604	0.999984	2.86709
LRP1	0.0477513	0.999963	2.17101					ITPKB	0.138905	0.999984	2.86698
FLRT1	0.447244	0.999963	2.17081					PRR13P5	0.607525	0.999984	2.8645
ALDOC	0.0285186	0.999963	2.17049					CLDN4	0.416801	0.999984	2.86236
AC106017.1	0.79954	0.999963	2.17002					CADM2	0.161186	0.999984	2.85624
KCNA6	0.739092	0.999963	2.16975					AC004834.1	0.655803	0.999984	2.85104
AC007952.3	0.774782	0.999963	2.16963					CCDC187	0.613969	0.999984	2.85023
MINDY1	0.142586	0.999963	2.16893					CSF1R	0.588663	0.999984	2.84999
ANGPTL8	0.813239	0.999963	2.16857					SPATA4	0.539166	0.999984	2.84923
OGFRP1	0.45503	0.999963	2.16613					INCA1	0.555411	0.999984	2.84861
ZC3H11B	0.725149	0.999963	2.16443					RAC2	0.435688	0.999984	2.84505
STARD8	0.313367	0.999963	2.16422					GLTPD2	0.673682	0.999984	2.84374
ALOX15	0.349514	0.999963	2.16394					TSGA10IP	0.744302	0.999984	2.84304
BCAM	0.0244415	0.999963	2.16207					AC090114.2	0.587601	0.999984	2.84187
CCDC169	0.676539	0.999963	2.16128					CRYZL2P	0.744542	0.999984	2.84112
AC018809.3	0.736247	0.999963	2.15996					NINJ2-AS1	0.303254	0.999984	2.84109
FAM66D	0.270713	0.999963	2.15941					SLC18A2	0.740362	0.999984	2.84035
MIR9-1HG	0.297251	0.999963	2.15787					BX088651.4	0.426202	0.999984	2.8389
CCDC69	0.0660062	0.999963	2.15713					GFAP	0.326102	0.999984	2.8369
BX649632.1	0.766665	0.999963	2.15701					GPR1	0.368039	0.999984	2.83668
CCDC81	0.804598	0.999963	2.15698					AC145207.5	0.621802	0.999984	2.83013
PDLIM4	0.0845895	0.999963	2.15674					AC093525.7	0.593192	0.999984	2.82852
MAT1A	0.479789	0.999963	2.15565					CHST13	0.340975	0.999984	2.82651
CAVIN1	0.0178546	0.999963	2.15502					LINC01273	0.224644	0.999984	2.82406
HSPA1L	0.713207	0.999963	2.15467					FTCD	0.411834	0.999984	2.82329
NCAN	0.514488	0.999963	2.15422					TRPV2	0.226314	0.999984	2.82206
SLC2A1	0.010484	0.999963	2.15329					PCP2	0.727498	0.999984	2.81933
AC004835.1	0.768742	0.999963	2.15322					RANP4	0.746417	0.999984	2.81746
STAC2	0.306457	0.999963	2.15281					H3P36	0.747396	0.999984	2.81641
TMEM240	0.781218	0.999963	2.15154					AC136475.9	0.746576	0.999984	2.81558
RN7SL2	0.119018	0.999963	2.15117					AC018697.1	0.287371	0.999984	2.81554
TERC	0.811326	0.999963	2.1508					PDCD4-AS1	0.444446	0.999984	2.8148
ZMYND15	0.611468	0.999963	2.14875					NCR3	0.507589	0.999984	2.81454
AL627171.2	0.626763	0.999963	2.14767					CRYGEP	0.659604	0.999984	2.81411
SNORC	0.76136	0.999963	2.14687					CASQ2	0.746202	0.999984	2.81411
SPDYE9	0.813517	0.999963	2.14682					CD1D	0.343598	0.999984	2.81321
TCEA3	0.554622	0.999963	2.14635					AC092745.2	0.732973	0.999984	2.81226
AC008555.1	0.775882	0.999963	2.14481					KLHL14	0.306602	0.999984	2.81211
LRRN4CL	0.822089	0.999963	2.14083					ADAMTSL4	0.21723	0.999984	2.81185
AL121888.1	0.82209	0.999963	2.14082					LINC00886	0.590464	0.999984	2.81044
DDR1	0.0038784	0.923806	2.13966					CD68	0.257195	0.999984	2.80791
ECEL1	0.0180641	0.999963	2.13888					TRIM38	0.130452	0.999984	2.80708
H4C3	0.761447	0.999963	2.13665					SPDYC	0.00775232	0.999984	2.80651
AL353572.4	0.670656	0.999963	2.13654					CCDC170	0.488925	0.999984	2.80507
AL158801.4	0.761006	0.999963	2.13627					AP000695.2	0.74747	0.999984	2.80484
KRT222	0.513891	0.999963	2.13522					RSPH1	0.629188	0.999984	2.80298
KIF21B	0.205528	0.999963	2.13482					TMEM229A	0.668696	0.999984	2.80198
VDR	0.290431	0.999963	2.13415					CXCL6	0.587379	0.999984	2.80184
KRT86	0.817137	0.999963	2.13403					MAP1LC3C	0.319795	0.999984	2.8003
GALNT9	0.641527	0.999963	2.13396					SLC40A1	0.0340993	0.999984	2.79834
FBLN7	0.608241	0.999963	2.13222					FBLN7	0.485773	0.999984	2.79704
AL139011.1	0.761286	0.999963	2.13214					PIK3AP1	0.103022	0.999984	2.79535
KHDC1	0.168582	0.999963	2.13212					LINC02731	0.652464	0.999984	2.79442
C1QL4	0.0781958	0.999963	2.13169					MATN3	0.183033	0.999984	2.79354
AL354861.3	0.814236	0.999963	2.13126					HCG15	0.526913	0.999984	2.78626
ACSM5	0.728853	0.999963	2.13031					ZNF385C	0.247608	0.999984	2.78398
PIK3AP1	0.230884	0.999963	2.12986					VIPR2	0.597142	0.999984	2.78386
PFN1P1	0.778496	0.999963	2.12978					CRYBG1	0.457577	0.999984	2.78117
AC073370.1	0.815498	0.999963	2.12933					SPARC	0.00139738	0.437786	2.77964
AC015917.2	0.61956	0.999963	2.12847					AL031587.5	0.551032	0.999984	2.77906
IRAK3	0.643207	0.999963	2.12628					ZNF22-AS1	0.289605	0.999984	2.77667
CUTALP	0.70318	0.999963	2.1255					GALNT15	0.695558	0.999984	2.77445
ARMC10P1	0.756363	0.999963	2.12519					UBE2E1-AS1	0.646595	0.999984	2.77424
AC092447.2	0.762618	0.999963	2.12497					PAK6	0.364464	0.999984	2.77415
ANGPTL4	0.546872	0.999963	2.1247					KCNJ2-AS1	0.687752	0.999984	2.77355
CLDN4	0.561288	0.999963	2.12437					AC245297.1	0.538181	0.999984	2.77279
RPS3AP7	0.753704	0.999963	2.12228					NPY5R	0.471401	0.999984	2.77271
SGSM1	0.253898	0.999963	2.12204					AC010173.1	0.571329	0.999984	2.77153
AC036214.3	0.81826	0.999963	2.12076					GPR85	0.298394	0.999984	2.77048
AC007773.1	0.599927	0.999963	2.12066					COL9A3	0.0646822	0.999984	2.76993
RSPH14	0.531156	0.999963	2.12025					TP53TG5	0.73317	0.999984	2.76906
AL035587.3	0.818975	0.999963	2.11714					BOK	0.310063	0.999984	2.76842
FEV	0.802721	0.999963	2.11656					KIAA2012-AS1	0.64124	0.999984	2.76548
MAPK13	0.278088	0.999963	2.1156					LINC01602	0.722077	0.999984	2.7639
AC069185.1	0.816185	0.999963	2.11374					MIPEPP3	0.726492	0.999984	2.76189
C4B	0.635234	0.999963	2.11215					SOX3	0.698552	0.999984	2.76049
PDE2A	0.548105	0.999963	2.11057					POLN	0.497948	0.999984	2.75735
CATSPERE	0.565096	0.999963	2.10925					LINC01816	0.57823	0.999984	2.75372
AC018697.1	0.451478	0.999963	2.10869					NRIP2	0.522871	0.999984	2.75278
AC099518.4	0.815905	0.999963	2.10689					GRIN2D	0.12681	0.999984	2.75107
APLN	0.536716	0.999963	2.1059					CHST6	0.435086	0.999984	2.74892
AC233968.1	0.819471	0.999963	2.10527					ELFN2	0.255805	0.999984	2.74871
AL359762.1	0.689866	0.999963	2.10512					FUT8-AS1	0.54754	0.999984	2.74543
POLN	0.619464	0.999963	2.10459					MIR31HG	0.533836	0.999984	2.74409
PTGES3L	0.56891	0.999963	2.10327					USH1G	0.155643	0.999984	2.74398
AL022341.1	0.796229	0.999963	2.10187					GALR2	0.461352	0.999984	2.74272
ETNPPL	0.516924	0.999963	2.10145					VAV1	0.0686665	0.999984	2.74159
LGMNP1	0.766002	0.999963	2.10084					CACNG4	0.341801	0.999984	2.73836
HMGN2P3	0.81688	0.999963	2.09905					DNAH3	0.667079	0.999984	2.73481
STIM1-AS1	0.792911	0.999963	2.0981					C9orf135	0.63229	0.999984	2.73396
LINC02777	0.678356	0.999963	2.09679					LMCD1-AS1	0.563361	0.999984	2.733
DDX25	0.6545	0.999963	2.09645					AC068234.1	0.593732	0.999984	2.73075
RPL7P38	0.821269	0.999963	2.09642					AC159540.2	0.692359	0.999984	2.73036
NPW	0.821272	0.999963	2.09639					C1orf167	0.515577	0.999984	2.7301
TINAGL1	0.760191	0.999963	2.09616					ERICH2	0.510654	0.999984	2.72969
AC061992.2	0.733782	0.999963	2.0959					RYR1	0.526131	0.999984	2.72851
MIR9-3HG	0.771195	0.999963	2.09586					GAP43	0.344406	0.999984	2.72651
MVP	0.24742	0.999963	2.09569					H2AC13	0.556461	0.999984	2.72614
AC113398.1	0.817188	0.999963	2.09539					PPP1R12A-AS1	0.566791	0.999984	2.7244
HELZ2	0.0719152	0.999963	2.0952					DNAH10OS	0.585411	0.999984	2.72235
FLJ31104	0.757035	0.999963	2.09503					LINC00551	0.685601	0.999984	2.72039
AL929091.1	0.783617	0.999963	2.0943					CEP170P1	0.754201	0.999984	2.71842
CXCL11	0.816046	0.999963	2.09391					AL160314.2	0.534989	0.999984	2.71683
AC026150.1	0.784073	0.999963	2.09234					CNTD1	0.510746	0.999984	2.7168
FSD2	0.8114	0.999963	2.09196					LINC00629	0.428163	0.999984	2.71421
VWA8-AS1	0.774206	0.999963	2.09182					AC022400.5	0.464787	0.999984	2.71317
OR51B5	0.784561	0.999963	2.08967					LRRC4B	0.00290961	0.675708	2.71002
ALDH1L1	0.355924	0.999963	2.08572					NMI	0.295017	0.999984	2.70982
H3C14	0.628892	0.999963	2.084					HECW1	0.480128	0.999984	2.70952
KCNIP2	0.756116	0.999963	2.08282					AC138696.1	0.540767	0.999984	2.70721
SLC49A3	0.828599	0.999963	2.08183					SULT2A1	0.385744	0.999984	2.70712
NCMAP-DT	0.820795	0.999963	2.08062					B3GNT3	0.448982	0.999984	2.70541
LINC01234	0.24981	0.999963	2.07938					TP53INP2	0.0365214	0.999984	2.70306
HERC6	0.21273	0.999963	2.07839					RPL23AP75	0.728325	0.999984	2.70005
LINC00271	0.746555	0.999963	2.07564					PLCD4	0.704148	0.999984	2.69964
COL6A1	7.67063e-05	0.0659341	2.07556					PFN1P2	0.75734	0.999984	2.69954
RAB25	0.493662	0.999963	2.07497					AC109583.4	0.589859	0.999984	2.69873
NBPF2P	0.820752	0.999963	2.0731					AC008750.3	0.758391	0.999984	2.69689
ANGPT4	0.829753	0.999963	2.07278					KIAA1614	0.536105	0.999984	2.69435
CEBPE	0.829753	0.999963	2.07278					CPB2-AS1	0.335956	0.999984	2.69166
CT62	0.829754	0.999963	2.07277					AC130304.1	0.448001	0.999984	2.69119
ATCAY	0.829754	0.999963	2.07277					PALMD	0.546331	0.999984	2.68876
LINC01731	0.829756	0.999963	2.07275					CCDC160	0.366262	0.999984	2.68867
IYD	0.829757	0.999963	2.07274					ULK4P2	0.551761	0.999984	2.68771
FOXR1	0.829759	0.999963	2.07272					FAM242C	0.705522	0.999984	2.68555
AFF2	0.707409	0.999963	2.07246					EXOSC10-AS1	0.469576	0.999984	2.68394
ITGAD	0.686389	0.999963	2.0723					NAV2	0.330539	0.999984	2.68368
CYP3A5	0.550568	0.999963	2.07144					AC004947.2	0.714363	0.999984	2.68361
AP001066.1	0.760147	0.999963	2.07064					VSIR	0.0921614	0.999984	2.68332
HES7	0.50823	0.999963	2.06965					AL662795.2	0.610899	0.999984	2.68273
CA7	0.758548	0.999963	2.0689					WDR31	0.210529	0.999984	2.68252
BNIP3P1	0.750447	0.999963	2.06843					SVOPL	0.564665	0.999984	2.68199
NT5C1A	0.612887	0.999963	2.06794					PRORSD1P	0.600713	0.999984	2.68197
PCSK9	0.744905	0.999963	2.06731					SCNN1A	0.75108	0.999984	2.68146
AL035461.3	0.774539	0.999963	2.06588					CABCOCO1	0.503482	0.999984	2.676
FOXA2	0.824843	0.999963	2.06586					ICOSLG	0.380341	0.999984	2.67455
TRIM10	0.824847	0.999963	2.06583					NCMAP	0.61697	0.999984	2.67442
CD1D	0.506869	0.999963	2.06579					CCN2	0.186105	0.999984	2.67403
AC129507.1	0.629832	0.999963	2.06423					CDNF	0.365462	0.999984	2.6739
FOLH1	0.68719	0.999963	2.06379					SORBS2	0.520077	0.999984	2.67293
DAW1	0.807708	0.999963	2.06373					UBE2Q2P6	0.716967	0.999984	2.67278
GNG2	0.200799	0.999963	2.06368					AP001453.1	0.467696	0.999984	2.67269
AC138409.3	0.785116	0.999963	2.06259					AL355297.3	0.760953	0.999984	2.67172
CGREF1	0.562971	0.999963	2.06228					NKAIN4	0.761109	0.999984	2.67148
LDHD	0.28082	0.999963	2.05997					AL049795.2	0.758842	0.999984	2.67055
HLA-DMB	0.131159	0.999963	2.05976					KCNK12	0.606802	0.999984	2.66884
LOXL4	0.166103	0.999963	2.05939					MPZL3	0.12646	0.999984	2.6646
MIPEPP3	0.803887	0.999963	2.05917					P2RY2	0.193331	0.999984	2.66459
AC040977.1	0.748702	0.999963	2.05691					IGFBPL1	0.279322	0.999984	2.66435
WFDC21P	0.0958638	0.999963	2.05581					HSH2D	0.624658	0.999984	2.66305
AC004593.2	0.821665	0.999963	2.05533					ENTPD8	0.695854	0.999984	2.6624
RPL29P33	0.817641	0.999963	2.05515					SCAT1	0.760826	0.999984	2.66046
PEX5L	0.820901	0.999963	2.05515					ADPRH	0.405208	0.999984	2.65987
AC027309.2	0.755404	0.999963	2.05488					HOXD1	0.502804	0.999984	2.65882
AL159163.1	0.753916	0.999963	2.05479					CCN4	0.69045	0.999984	2.65827
RRAS	0.0169956	0.999963	2.05433					AC005682.1	0.691149	0.999984	2.65816
AC093525.7	0.711886	0.999963	2.05424					LINC02175	0.64591	0.999984	2.65548
FAM78A	0.304251	0.999963	2.05297					AC010148.1	0.515715	0.999984	2.65547
RFX4	0.702634	0.999963	2.05223					MAMDC2-AS1	0.682944	0.999984	2.65513
PITPNM3	0.350707	0.999963	2.05176					PHBP1	0.771916	0.999984	2.65254
MT1F	0.527239	0.999963	2.05123					CARD11	0.771918	0.999984	2.65252
CDC37L1-DT	0.784695	0.999963	2.05117					FCN3	0.771919	0.999984	2.65251
CFP	0.822183	0.999963	2.05093					LINC01731	0.771919	0.999984	2.6525
RTN1	0.339597	0.999963	2.05045					IYD	0.77192	0.999984	2.65249
AC106017.2	0.744981	0.999963	2.05018					TRGV3	0.771924	0.999984	2.65245
TAL1	0.590745	0.999963	2.04852					SCTR-AS1	0.717508	0.999984	2.65235
ADA2	0.728161	0.999963	2.04851					AL355538.1	0.716744	0.999984	2.6517
GNG7	0.0822984	0.999963	2.0484					OSCAR	0.229243	0.999984	2.65157
ACSBG1	0.570347	0.999963	2.04809					RPGRIP1	0.710355	0.999984	2.65156
AC126177.6	0.684311	0.999963	2.04805					NXF3	0.765282	0.999984	2.65098
FOXD4L5	0.817228	0.999963	2.04804					UPK1B	0.408995	0.999984	2.65043
NANOS3	0.715212	0.999963	2.04786					CHADL	0.745733	0.999984	2.65025
AC019257.1	0.789201	0.999963	2.04749					FBXL19-AS1	0.44162	0.999984	2.64903
LINC01426	0.784462	0.999963	2.04576					PVALB	0.523835	0.999984	2.64877
DNASE2B	0.827136	0.999963	2.04569					LINC01137	0.519043	0.999984	2.64728
LINC00853	0.772441	0.999963	2.04558					TPRXL	0.741382	0.999984	2.64646
RNF17	0.816231	0.999963	2.04443					AL022069.1	0.719671	0.999984	2.64643
GNG8	0.828177	0.999963	2.04394					AC233723.1	0.662396	0.999984	2.64573
AL022332.1	0.604525	0.999963	2.04383					AL122058.1	0.735762	0.999984	2.64562
MAG	0.732777	0.999963	2.04284					SLC47A2	0.762247	0.999984	2.64441
LINC01763	0.814519	0.999963	2.04272					THEGL	0.664059	0.999984	2.64434
TSHR	0.815384	0.999963	2.04269					LBP	0.765892	0.999984	2.64412
AL731702.1	0.792993	0.999963	2.0421					HSPB7	0.669533	0.999984	2.64412
NKAIN1	0.200764	0.999963	2.0407					LINC02021	0.28965	0.999984	2.64242
NUTM2B	0.644892	0.999963	2.04041					ST8SIA2	0.621816	0.999984	2.64121
FCGR2A	0.718695	0.999963	2.03982					NRXN2	0.1903	0.999984	2.63972
UNC13A	0.635839	0.999963	2.03966					GPR4	0.697467	0.999984	2.63897
FOXD4L1	0.74492	0.999963	2.03883					AL355334.2	0.615897	0.999984	2.63758
AL844908.2	0.73988	0.999963	2.03866					H2BC18	0.625161	0.999984	2.63681
RFLNA	0.723917	0.999963	2.03697					CX3CR1	0.510633	0.999984	2.63427
AC123768.3	0.760099	0.999963	2.03545					CLDN3	0.61054	0.999984	2.63336
AC008649.1	0.667785	0.999963	2.03513					MUC4	0.744259	0.999984	2.63268
NKX1-2	0.275585	0.999963	2.03284					RERGL	0.762286	0.999984	2.63002
LIPE	0.0980591	0.999963	2.0319					ACVR2B-AS1	0.544127	0.999984	2.6295
DKFZP434A062	0.681105	0.999963	2.03168					HMCN1	0.268395	0.999984	2.62802
ST13P3	0.777119	0.999963	2.0315					AREG	0.558522	0.999984	2.62753
RILP	0.231223	0.999963	2.03114					NPIPB2	0.491314	0.999984	2.626
LINC00622	0.825901	0.999963	2.03087					LYNX1	0.611022	0.999984	2.62573
FCGBP	0.633202	0.999963	2.03087					PDZD3	0.767534	0.999984	2.62499
RNF112	0.813356	0.999963	2.03085					CLDN7	0.224109	0.999984	2.62264
CFAP99	0.821473	0.999963	2.03007					TMPRSS6	0.76794	0.999984	2.62047
HES2	0.586418	0.999963	2.02854					CALN1	0.774642	0.999984	2.61986
DNM1P41	0.7849	0.999963	2.02743					AL138720.1	0.774643	0.999984	2.61985
TVP23A	0.786025	0.999963	2.02709					TP53I3	0.0586443	0.999984	2.61918
DPEP2	0.77047	0.999963	2.02636					CD300C	0.7054	0.999984	2.61884
FTH1P10	0.731354	0.999963	2.02453					GNG8	0.768622	0.999984	2.6157
EIF4A1P4	0.768998	0.999963	2.02423					PTGER2	0.349057	0.999984	2.61193
CCDC24	0.429392	0.999963	2.02409					AC106793.1	0.766387	0.999984	2.61029
HIPK1-AS1	0.710127	0.999963	2.02247					SPEF1	0.453315	0.999984	2.60994
COL5A2	0.507843	0.999963	2.0223					LRRK2	0.357436	0.999984	2.60901
GPCPD1	0.100984	0.999963	2.0208					TUBB8	0.762758	0.999984	2.60682
TEX14	0.54794	0.999963	2.01978					AL109811.3	0.651248	0.999984	2.60673
ADRA2B	0.676416	0.999963	2.01875					SFTA3	0.203724	0.999984	2.60218
POC1B-AS1	0.626693	0.999963	2.01874					AJ003147.2	0.517721	0.999984	2.60113
KCTD17	0.0162366	0.999963	2.01732					C6orf118	0.67979	0.999984	2.59951
HVCN1	0.474377	0.999963	2.01522					TEP1	0.288583	0.999984	2.59686
HIPK4	0.81983	0.999963	2.015					LRRC10B	0.44727	0.999984	2.59674
C1orf53	0.443912	0.999963	2.01495					TMEM139	0.604885	0.999984	2.59621
JPH2	0.830859	0.999963	2.01465					DLGAP1-AS1	0.666413	0.999984	2.59544
WNT10B	0.130607	0.999963	2.01438					NLRC5	0.465766	0.999984	2.59423
LY6E-DT	0.623001	0.999963	2.01404					SYT16	0.134521	0.999984	2.5941
TMEM63C	0.276965	0.999963	2.01394					AL365217.1	0.766758	0.999984	2.59393
CAPG	0.123742	0.999963	2.01355					AL356019.2	0.633141	0.999984	2.59246
TLR5	0.38481	0.999963	2.01352					RAET1L	0.782644	0.999984	2.5921
LINC02603	0.794607	0.999963	2.01284					HSPA12B	0.583075	0.999984	2.59079
HES5	0.589666	0.999963	2.01267					BEST3	0.70483	0.999984	2.58998
SYT16	0.272755	0.999963	2.01235					ALPK2	0.470161	0.999984	2.58817
ADORA2A-AS1	0.729673	0.999963	2.00751					MT1F	0.402653	0.999984	2.58622
GPHA2	0.537847	0.999963	2.00638					AC068338.2	0.544118	0.999984	2.58547
SERINC2	0.0566347	0.999963	2.00523					RFTN2	0.436436	0.999984	2.58233
FMO5	0.456898	0.999963	2.00436					S100A4	0.255156	0.999984	2.5821
AP003119.3	0.709235	0.999963	2.00419					AC007066.3	0.656523	0.999984	2.58126
NLGN3	0.749015	0.999963	2.00075					SLC19A3	0.45968	0.999984	2.58069
H2BC4	0.647565	0.999963	2.00024					TAFA2	0.489205	0.999984	2.57939
CDA	0.423246	0.999963	1.99918					PCAT6	0.467987	0.999984	2.57886
OBSCN-AS1	0.645702	0.999963	1.99903					AL137002.2	0.707163	0.999984	2.57789
BNC1	0.341097	0.999963	1.99875					NPR3	0.636695	0.999984	2.57748
CDNF	0.524748	0.999963	1.99753					IQSEC3	0.692828	0.999984	2.57566
LRRC3C	0.829512	0.999963	1.99613					CA7	0.688819	0.999984	2.57547
KCTD14	0.672027	0.999963	1.99453					LINC02600	0.663432	0.999984	2.5736
RPL4P1	0.830279	0.999963	1.99448					VDAC1P6	0.709696	0.999984	2.57271
THBS4	0.347923	0.999963	1.99349					ZNF436-AS1	0.312788	0.999984	2.57201
SLC2A1-AS1	0.617737	0.999963	1.99317					MALINC1	0.310431	0.999984	2.57179
ZKSCAN2-DT	0.765669	0.999963	1.99221					RTN1	0.209046	0.999984	2.56991
AC105450.1	0.604399	0.999963	1.99071					HMGN3-AS1	0.531574	0.999984	2.56772
WNT5A-AS1	0.811312	0.999963	1.99037					ANO1	0.506949	0.999984	2.56529
AL356273.3	0.770025	0.999963	1.99016					AC069222.1	0.505088	0.999984	2.56346
CREB3L3	0.830985	0.999963	1.98896					ACSBG1	0.456341	0.999984	2.56037
LOXL1	0.227733	0.999963	1.98883					LAMC2	0.230027	0.999984	2.5603
SPATA4	0.68755	0.999963	1.98733					PRTN3	0.36624	0.999984	2.55964
AP2B1P1	0.78534	0.999963	1.98661					OTOG	0.502243	0.999984	2.55882
TLE6	0.472193	0.999963	1.98571					C1orf127	0.663941	0.999984	2.5577
KNDC1	0.397141	0.999963	1.98524					HTR2C	0.653164	0.999984	2.55748
HSPG2	0.190845	0.999963	1.98487					CLPSL2	0.359603	0.999984	2.55445
CAPN6	0.822356	0.999963	1.98389					FRRS1L	0.153357	0.999984	2.55054
CTF1	0.389273	0.999963	1.98372					TRPV4	0.198295	0.999984	2.54842
KLHL30	0.665657	0.999963	1.98282					HLA-DPA1	0.0103219	0.999984	2.54796
SDSL	0.181837	0.999963	1.98257					METTL27	0.485098	0.999984	2.54795
FLJ13224	0.718336	0.999963	1.98151					AOC2	0.283729	0.999984	2.54401
IGFBPL1	0.450774	0.999963	1.98142					FRK	0.290034	0.999984	2.54306
KLK8	0.563975	0.999963	1.9808					BNC1	0.199136	0.999984	2.543
AL009179.1	0.795871	0.999963	1.97937					PIPOX	0.394455	0.999984	2.54042
RBM24	0.452195	0.999963	1.97844					FGD3	0.437159	0.999984	2.54038
GSTM3	0.00033613	0.19545	1.97813					CCDC9B	0.538058	0.999984	2.53914
PLEKHG5	0.320832	0.999963	1.97698					LINC02495	0.522595	0.999984	2.53826
ATAD3C	0.798238	0.999963	1.97687					AL592295.4	0.612122	0.999984	2.53735
MYOF	0.637673	0.999963	1.97545					CGB1	0.739266	0.999984	2.53652
CHRNA6	0.841026	0.999963	1.97521					FAM215B	0.742075	0.999984	2.53098
ADGRA1-AS1	0.84103	0.999963	1.97518					CAPG	0.0410027	0.999984	2.53073
AC136475.3	0.7285	0.999963	1.97458					AC021087.2	0.77382	0.999984	2.53021
AC011005.1	0.753427	0.999963	1.97449					MEX3A	0.00243808	0.642818	2.53011
DMTN	0.268407	0.999963	1.97331					DIPK1C	0.587787	0.999984	2.52982
AC138207.2	0.730451	0.999963	1.97312					ATP2A3	0.00821784	0.999984	2.52687
DLG4	0.175867	0.999963	1.97292					SCN4A	0.414635	0.999984	2.52466
AL691442.1	0.832776	0.999963	1.97245					NPIPB7	0.439398	0.999984	2.52352
IL11	0.397926	0.999963	1.97189					RCBTB2	0.114625	0.999984	2.52318
BMP8A	0.501756	0.999963	1.97163					AC004877.1	0.646055	0.999984	2.52294
SPDYE7P	0.835545	0.999963	1.97162					FP236383.3	0.493891	0.999984	2.52291
INSYN1	0.131634	0.999963	1.96998					AC007546.3	0.719302	0.999984	2.52259
AL031282.1	0.790651	0.999963	1.96939					KPNA2P3	0.678324	0.999984	2.5195
AC004877.1	0.737179	0.999963	1.96818					SGSM1	0.161124	0.999984	2.51808
KANK4	0.735393	0.999963	1.96679					APH1B	0.049801	0.999984	2.51445
CADM4	0.0594546	0.999963	1.96674					AC079174.2	0.753165	0.999984	2.51336
NES	0.47548	0.999963	1.96665					LINC02798	0.70046	0.999984	2.513
PDCD4-AS1	0.617876	0.999963	1.96587					LINC01232	0.407525	0.999984	2.51263
THBS2	0.766344	0.999963	1.96457					ARHGEF26-AS1	0.482349	0.999984	2.51164
LINC02021	0.462266	0.999963	1.96449					TOMM20L	0.773943	0.999984	2.51037
LINC01869	0.80398	0.999963	1.96436					ENPP3	0.390631	0.999984	2.51022
KCNK15	0.473275	0.999963	1.96352					AC098656.1	0.761199	0.999984	2.50959
ERBB3	0.0632672	0.999963	1.96344					AC010733.1	0.776099	0.999984	2.50957
LENG8-AS1	0.803009	0.999963	1.9614					PACRG	0.432623	0.999984	2.50745
SLC29A4	0.0486035	0.999963	1.9608					NFATC2	0.563087	0.999984	2.50661
GYS1	0.00666431	0.999963	1.95926					AL591926.2	0.743666	0.999984	2.50528
AL391152.1	0.756087	0.999963	1.95854					NKX1-2	0.158408	0.999984	2.50226
AC084125.2	0.732619	0.999963	1.95846					SHLD1	0.113344	0.999984	2.50207
AC073389.2	0.758255	0.999963	1.95846					AC007326.4	0.667079	0.999984	2.50197
RASSF5	0.25268	0.999963	1.9582					WFDC21P	0.0334458	0.999984	2.50126
HLA-DRA	0.642978	0.999963	1.95527					ENG	0.214253	0.999984	2.49849
AC004069.1	0.75189	0.999963	1.95493					GAL3ST1	0.0413745	0.999984	2.49745
PIGZ	0.530476	0.999963	1.95492					SELENBP1	0.00274989	0.675708	2.49738
PSCA	0.734602	0.999963	1.95484					PMS2P5	0.727836	0.999984	2.49726
MAP6	0.610465	0.999963	1.95319					LGI1	0.419665	0.999984	2.49626
HCRTR1	0.768189	0.999963	1.95308					SOX2-OT	0.676648	0.999984	2.49593
TMCO1-AS1	0.757112	0.999963	1.95199					HSPA1L	0.661262	0.999984	2.49527
AC046185.3	0.718983	0.999963	1.95173					AC080079.2	0.668056	0.999984	2.49487
SLC31A2	0.304433	0.999963	1.95089					STARD8	0.2324	0.999984	2.49404
AL132800.1	0.535001	0.999963	1.94983					AC080128.2	0.774861	0.999984	2.49332
HAR1A	0.811313	0.999963	1.94821					REM2	0.275191	0.999984	2.49074
LINC02447	0.689105	0.999963	1.94719					AC004877.2	0.697062	0.999984	2.48768
CDK3	0.708016	0.999963	1.94606					AL138781.1	0.738007	0.999984	2.48711
C1orf127	0.758625	0.999963	1.94547					AC004593.2	0.775375	0.999984	2.48704
AC082651.1	0.839319	0.999963	1.94443					GIPR	0.413789	0.999984	2.48699
GUCY2D	0.613817	0.999963	1.94398					SLC7A8	0.0869203	0.999984	2.48669
RGS19	0.0488538	0.999963	1.94375					AC099518.1	0.637049	0.999984	2.48585
LINC02387	0.700095	0.999963	1.9433					LBX2-AS1	0.22949	0.999984	2.48557
PTGDR2	0.805691	0.999963	1.94274					PGGT1BP1	0.748167	0.999984	2.48509
ESPNL	0.325292	0.999963	1.94204					AL031284.1	0.732004	0.999984	2.48167
ZFHX2-AS1	0.772666	0.999963	1.94179					RAB6D	0.406629	0.999984	2.48087
MAGEA2B	0.681301	0.999963	1.93987					AC018638.5	0.722562	0.999984	2.4793
BX284668.2	0.678598	0.999963	1.93954					CBLN3	0.399752	0.999984	2.4781
AL158050.1	0.811	0.999963	1.93813					CNTNAP2	0.0096548	0.999984	2.47793
PACSIN1	0.508406	0.999963	1.93706					SIDT1	0.520097	0.999984	2.47671
CEBPA-DT	0.505473	0.999963	1.93634					SARDH	0.368902	0.999984	2.47445
AL358115.1	0.786024	0.999963	1.9361					IQSEC2	0.0792545	0.999984	2.47381
PMEL	0.00630166	0.999963	1.93472					LY6E-DT	0.524438	0.999984	2.47319
TMPRSS13	0.715172	0.999963	1.93319					NEDD9	0.402125	0.999984	2.4707
GFRA2	0.626362	0.999963	1.93309					WT1-AS	0.678696	0.999984	2.4698
AC008522.1	0.745763	0.999963	1.93278					ZNF295-AS1	0.661843	0.999984	2.46825
AP003068.1	0.787066	0.999963	1.93206					SRPX2	0.575255	0.999984	2.46577
AC090229.1	0.789887	0.999963	1.93093					FBP1	0.544763	0.999984	2.46504
PLCD4	0.801734	0.999963	1.93077					AC040977.1	0.688325	0.999984	2.46488
LGALS3BP	0.00281657	0.773383	1.93011					AGGF1P1	0.737357	0.999984	2.46478
ZNF436-AS1	0.482877	0.999963	1.92975					SHISA7	0.690207	0.999984	2.46454
AC026356.1	0.80892	0.999963	1.92964					NPIPB15	0.475586	0.999984	2.46376
AL645933.3	0.677729	0.999963	1.92874					POU5F1	0.537505	0.999984	2.46271
AL354718.1	0.704134	0.999963	1.92785					AC004801.6	0.73369	0.999984	2.46264
AC136475.1	0.660378	0.999963	1.92775					TRIM29	0.706703	0.999984	2.46206
AL356489.2	0.461419	0.999963	1.92755					SALL4	0.607423	0.999984	2.462
CSH2	0.810369	0.999963	1.92634					AL359710.1	0.778655	0.999984	2.46133
GFY	0.825286	0.999963	1.92586					AL035653.1	0.777417	0.999984	2.46118
MEX3A	0.0325041	0.999963	1.92584					AC099340.1	0.751117	0.999984	2.4609
KCNJ2-AS1	0.796805	0.999963	1.92539					ARHGAP40	0.695181	0.999984	2.45996
RAB43	0.244532	0.999963	1.92513					SPP1	0.456016	0.999984	2.45968
AC073569.2	0.837654	0.999963	1.92475					TMEM132B	0.66362	0.999984	2.45735
AP001626.1	0.79675	0.999963	1.92418					AMER2	0.605471	0.999984	2.45538
TRIM56	0.455557	0.999963	1.92401					TMEM151B	0.720897	0.999984	2.45405
SMIM10L2A	0.172539	0.999963	1.92223					Z84492.1	0.507072	0.999984	2.45354
APH1B	0.165003	0.999963	1.92156					C20orf202	0.685156	0.999984	2.45285
AL117336.2	0.672642	0.999963	1.92126					GEMIN8P4	0.341591	0.999984	2.45269
C1QTNF1	0.34305	0.999963	1.92119					AL358472.5	0.624107	0.999984	2.45057
C1orf229	0.769715	0.999963	1.92082					IGSF9	0.518823	0.999984	2.45009
CCDC9B	0.666727	0.999963	1.92025					USHBP1	0.618225	0.999984	2.44935
TMEM52	0.403171	0.999963	1.91999					AL137009.1	0.748412	0.999984	2.44907
RAB3B	0.260251	0.999963	1.91903					AL139274.2	0.739898	0.999984	2.4487
AC239859.5	0.788124	0.999963	1.91798					CSDC2	0.235087	0.999984	2.44792
ENO1P1	0.754441	0.999963	1.9173					ADIRF	0.781958	0.999984	2.44727
RCAN3AS	0.81035	0.999963	1.91608					SLC6A1	0.575002	0.999984	2.44656
FCRLB	0.675561	0.999963	1.91551					FZD10-AS1	0.195746	0.999984	2.44397
INCA1	0.715005	0.999963	1.91421					DOK6	0.725053	0.999984	2.44322
PAQR7	0.195386	0.999963	1.91313					VIL1	0.675606	0.999984	2.44319
EFNB3	0.0267299	0.999963	1.91311					RNASEL	0.0931838	0.999984	2.44277
LINC02210-CRHR1	0.658985	0.999963	1.91257					LEF1-AS1	0.733381	0.999984	2.44258
NRROS	0.620421	0.999963	1.91248					ADAM21	0.518661	0.999984	2.43973
SP110	0.673997	0.999963	1.91183					TJP3	0.0384565	0.999984	2.43912
SNHG31	0.819584	0.999963	1.9114					LINC02458	0.780084	0.999984	2.43612
AC090617.10	0.788748	0.999963	1.9098					AL049794.1	0.739607	0.999984	2.43539
LINC02453	0.773829	0.999963	1.90895					CLMP	0.558445	0.999984	2.43351
MAGEL2	0.812629	0.999963	1.9081					AC016168.3	0.78194	0.999984	2.42838
CACNB1	0.304452	0.999963	1.90715					PARP10	0.452314	0.999984	2.42791
NEDD9	0.550275	0.999963	1.90681					AL139384.1	0.551251	0.999984	2.42731
SNPH	0.341309	0.999963	1.9066					AC025449.2	0.74352	0.999984	2.42711
AL445222.1	0.791978	0.999963	1.90633					CCDC65	0.665989	0.999984	2.42672
MST1R	0.647683	0.999963	1.9063					AC010883.3	0.715145	0.999984	2.42612
MYMX	0.736994	0.999963	1.90624					AC090912.1	0.75143	0.999984	2.42436
AC109587.1	0.793903	0.999963	1.90561					CARD6	0.488268	0.999984	2.42387
ZMAT1	0.764359	0.999963	1.90532					SYTL3	0.265491	0.999984	2.4202
KCNJ12	0.169052	0.999963	1.90521					CCDC69	0.0346336	0.999984	2.41815
CGB1	0.818175	0.999963	1.904					AC078846.1	0.461419	0.999984	2.41782
AL132656.2	0.703775	0.999963	1.90304					AC007695.1	0.721137	0.999984	2.41773
DUSP5P1	0.722845	0.999963	1.9029					DUSP2	0.384421	0.999984	2.41752
CHST6	0.620306	0.999963	1.90157					CCL25	0.718611	0.999984	2.41466
MYORG	0.0685088	0.999963	1.90153					LINC00595	0.769455	0.999984	2.41456
CT66	0.794507	0.999963	1.90109					LINC00513	0.7825	0.999984	2.41448
AL732372.2	0.774032	0.999963	1.90103					PKD2L1	0.783999	0.999984	2.41418
MAPK15	0.574152	0.999963	1.89992					FCRLB	0.570081	0.999984	2.41362
RPL26P6	0.76148	0.999963	1.89991					NPIPB6	0.508629	0.999984	2.41349
AHDC1	0.326856	0.999963	1.8988					HLA-DRB1	0.017067	0.999984	2.41345
BATF2	0.58043	0.999963	1.89825					AC092368.3	0.39567	0.999984	2.41325
EPPK1	0.566133	0.999963	1.8972					IRAG1	0.767907	0.999984	2.41316
FAM214B	0.423602	0.999963	1.89688					GMFG	0.673132	0.999984	2.41294
AC012313.3	0.803529	0.999963	1.8967					ICAM5	0.102468	0.999984	2.41258
ST7-AS1	0.659726	0.999963	1.89645					SHLD2P3	0.620736	0.999984	2.41105
CNIH3-AS2	0.658915	0.999963	1.89562					LILRB4	0.799488	0.999984	2.40979
DLEC1	0.718101	0.999963	1.89535					LINC02771	0.799489	0.999984	2.40978
TUBB8	0.840679	0.999963	1.89507					AC119677.1	0.799489	0.999984	2.40978
GALNT5	0.581343	0.999963	1.89462					AC005551.1	0.79949	0.999984	2.40977
WIPF3	0.447488	0.999963	1.89409					DUSP29	0.79949	0.999984	2.40976
ITIH5	0.450722	0.999963	1.89403					FP565171.1	0.799492	0.999984	2.40974
UBE2CP2	0.804768	0.999963	1.8932					KLK11	0.799497	0.999984	2.40969
SERPINB9	0.315456	0.999963	1.89246					TTC22	0.799498	0.999984	2.40968
RNASEL	0.231027	0.999963	1.89211					CD5	0.799499	0.999984	2.40967
FBXL19	0.0161819	0.999963	1.89156					CPLX3	0.799499	0.999984	2.40967
BACE1	0.017638	0.999963	1.89108					ZP1	0.799499	0.999984	2.40967
LY6G6D	0.60756	0.999963	1.88987					LINC00523	0.799501	0.999984	2.40965
PARVA	0.0704412	0.999963	1.88985					RBM24	0.332208	0.999984	2.40962
AC007240.3	0.741226	0.999963	1.88948					PAPLN	0.756552	0.999984	2.4077
PCP2	0.831128	0.999963	1.88892					AC091980.2	0.786254	0.999984	2.40258
MIR3936HG	0.71056	0.999963	1.88809					CYP3A5	0.472236	0.999984	2.40218
CDRT15P10	0.787456	0.999963	1.88786					USH1C	0.00626374	0.999984	2.40213
AL359091.4	0.823337	0.999963	1.88725					GLYCTK-AS1	0.800225	0.999984	2.40212
FKRP	0.0427718	0.999963	1.88693					UPK3B	0.677868	0.999984	2.40104
DYNC1I2P1	0.695578	0.999963	1.88674					AL844908.2	0.682867	0.999984	2.40021
FBXW12	0.739297	0.999963	1.88668					AC010883.1	0.585674	0.999984	2.39984
RUNDC3A-AS1	0.670637	0.999963	1.88635					ZNF426-DT	0.657575	0.999984	2.39967
ST20-AS1	0.434808	0.999963	1.88521					AL031590.1	0.757779	0.999984	2.39965
AL139234.1	0.815121	0.999963	1.88382					BEAN1	0.389189	0.999984	2.39924
CA14	0.512735	0.999963	1.88347					THBS4	0.233485	0.999984	2.39916
AL139384.1	0.67099	0.999963	1.88302					AMN	0.790781	0.999984	2.39916
HSPA2	0.246276	0.999963	1.88254					AL355497.2	0.800512	0.999984	2.39914
HPCAL4	0.0585937	0.999963	1.88161					VSX1	0.800515	0.999984	2.39911
VSX2	0.757205	0.999963	1.88091					TMEM92-AS1	0.800518	0.999984	2.39908
EXOC3L1	0.801836	0.999963	1.87993					CEACAM7	0.800519	0.999984	2.39906
FBLN5	0.227452	0.999963	1.87823					AC104126.1	0.800521	0.999984	2.39905
FOXG1-AS1	0.768246	0.999963	1.87779					ALPI	0.800521	0.999984	2.39905
SLC7A10	0.741861	0.999963	1.87716					ANKRD34C	0.800521	0.999984	2.39904
APOE	0.00465749	0.999963	1.87708					KRT83	0.800525	0.999984	2.399
DMRTC1	0.818413	0.999963	1.87707					ZCCHC12	5.7579e-06	0.00556635	2.39861
GSAP	0.844257	0.999963	1.87612					DOK4	0.00873953	0.999984	2.39794
ARRB1	0.0828221	0.999963	1.87604					AGBL3	0.327039	0.999984	2.39568
YPEL4	0.712569	0.999963	1.87297					AL358473.1	0.688124	0.999984	2.39427
ACCS	0.394198	0.999963	1.87246					CTF1	0.272474	0.999984	2.39274
DNM1	0.197106	0.999963	1.8708					TMBIM1	0.00479338	0.911203	2.39217
AC023024.1	0.756305	0.999963	1.87077					MIR3936HG	0.610449	0.999984	2.39019
PARP9	0.314683	0.999963	1.87075					FOXD4L1	0.690423	0.999984	2.38992
AL133390.1	0.796434	0.999963	1.86986					RASAL2-AS1	0.50531	0.999984	2.38943
SNORD3D	0.701042	0.999963	1.86979					SLC26A4	0.608146	0.999984	2.38805
SLC45A4	0.318597	0.999963	1.86958					AF111167.2	0.454672	0.999984	2.38804
XKRX	0.63186	0.999963	1.86948					SP140L	0.705551	0.999984	2.38644
HOXD1	0.668739	0.999963	1.86859					FAM182B	0.516532	0.999984	2.38148
ASDURF	0.793755	0.999963	1.86856					AC096887.2	0.629363	0.999984	2.37986
GRK5	0.32084	0.999963	1.86853					LINC01277	0.730764	0.999984	2.37941
AL450311.1	0.788661	0.999963	1.86843					CORO2A	0.0416007	0.999984	2.37863
AC083855.2	0.80293	0.999963	1.86789					CETN4P	0.336365	0.999984	2.37863
PPP1R18	0.286937	0.999963	1.86616					FLVCR1-DT	0.475501	0.999984	2.37695
GIP	0.708317	0.999963	1.866					AL512625.1	0.169361	0.999984	2.37647
ZNF280A	0.631947	0.999963	1.86554					GHET1	0.566519	0.999984	2.37613
CPAMD8	0.636108	0.999963	1.86445					RIMS2	0.357107	0.999984	2.37603
SLC6A1	0.696662	0.999963	1.86401					AL391422.4	0.437057	0.999984	2.3737
SULT1A1	0.0544806	0.999963	1.86352					AGAP7P	0.630163	0.999984	2.37312
ACKR3	0.820793	0.999963	1.86332					HIPK1-AS1	0.648591	0.999984	2.36971
VIPR1	0.355004	0.999963	1.86322					IFIT3	0.573251	0.999984	2.36949
AL109615.4	0.822176	0.999963	1.86302					BIRC3	0.550531	0.999984	2.36888
SLC7A8	0.242758	0.999963	1.8629					AL627171.2	0.583159	0.999984	2.36763
TSGA10IP	0.846432	0.999963	1.8625					RBM47	0.176871	0.999984	2.36654
RBMS3-AS3	0.801559	0.999963	1.86223					SLC6A16	0.566524	0.999984	2.36617
ADGRB1	0.550108	0.999963	1.86213					AL031777.2	0.548735	0.999984	2.36546
TBX21	0.519283	0.999963	1.86162					AC055839.2	0.00293935	0.675708	2.36467
SLC16A9	0.150821	0.999963	1.86119					SLC5A11	0.744898	0.999984	2.36455
ABCG5	0.829628	0.999963	1.86024					EXOC1L	0.528083	0.999984	2.3642
RPS29P5	0.822252	0.999963	1.86012					ALOX12B	0.640639	0.999984	2.36255
AC005480.1	0.815881	0.999963	1.85973					METTL7B	0.326854	0.999984	2.36139
SHISAL1	0.348172	0.999963	1.85884					KLHL7-DT	0.501416	0.999984	2.36124
CTXND2	0.826874	0.999963	1.85778					AC087203.3	0.647976	0.999984	2.36054
AC073593.2	0.74962	0.999963	1.85605					AC103974.1	0.787778	0.999984	2.36027
FO681492.1	0.581074	0.999963	1.85541					AP002813.1	0.699062	0.999984	2.35974
NME5	0.621384	0.999963	1.85506					RNU4-1	0.78806	0.999984	2.35948
IRF6	0.654354	0.999963	1.85484					OR7E29P	0.692766	0.999984	2.35945
LINC01135	0.83397	0.999963	1.85468					CCT6B	0.460948	0.999984	2.35742
RPS20P10	0.798119	0.999963	1.85428					RBM43	0.47409	0.999984	2.35665
AFAP1L2	0.477097	0.999963	1.85414					LINC01977	0.678681	0.999984	2.3561
BX537318.1	0.621198	0.999963	1.85395					VILL	0.408037	0.999984	2.35333
CSPG4P10	0.764949	0.999963	1.85386					LINC01948	0.770634	0.999984	2.35179
WAS	0.73954	0.999963	1.85347					SLC17A7	0.0551659	0.999984	2.35161
AC012101.2	0.760605	0.999963	1.85239					CELF5	0.404414	0.999984	2.35153
ZBED1P1	0.847428	0.999963	1.85196					NGFR	0.0529638	0.999984	2.35144
AL139353.1	0.61141	0.999963	1.8494					FBXO27	0.0796545	0.999984	2.35107
FRK	0.486276	0.999963	1.84928					C1RL	0.309401	0.999984	2.35
SNCB	0.467779	0.999963	1.84928					AC007952.1	0.75248	0.999984	2.34999
LMNTD2-AS1	0.789563	0.999963	1.84917					ARHGEF19	0.41741	0.999984	2.34987
DIPK1C	0.719924	0.999963	1.8491					FALEC	0.621438	0.999984	2.34897
DPP9-AS1	0.81614	0.999963	1.84909					SULT1C4	0.160059	0.999984	2.34743
GNAT2	0.844869	0.999963	1.84903					AP003778.1	0.658006	0.999984	2.34539
SLC47A2	0.848802	0.999963	1.84869					TLR5	0.289586	0.999984	2.34474
ANO1	0.666051	0.999963	1.84839					CHST1	0.365467	0.999984	2.34335
CD247	0.77813	0.999963	1.84838					PLEKHB1	0.00640061	0.999984	2.34293
GPR156	0.544703	0.999963	1.84813					SNHG28	0.739603	0.999984	2.34201
SAMD9	0.594629	0.999963	1.848					AC132812.1	0.701643	0.999984	2.34162
AC004923.1	0.732532	0.999963	1.84665					ITGB4	0.34847	0.999984	2.34114
SHISA7	0.786712	0.999963	1.84635					SMTNL2	0.126128	0.999984	2.33953
KC877982.1	0.787989	0.999963	1.84635					PARP9	0.172273	0.999984	2.33837
VAV1	0.269638	0.999963	1.84438					LINC01522	0.531348	0.999984	2.33836
PDE11A	0.688915	0.999963	1.84143					BTN3A3	0.503642	0.999984	2.3376
LINC01301	0.608103	0.999963	1.84059					PPEF1	0.592494	0.999984	2.33701
TIMP2	0.0260101	0.999963	1.83998					ARHGEF33	0.760923	0.999984	2.33694
SLC16A6	0.532889	0.999963	1.83867					H2BC7	0.790746	0.999984	2.33627
ITGB4	0.502471	0.999963	1.83852					RAPGEF4-AS1	0.751301	0.999984	2.33506
LINC02175	0.775048	0.999963	1.83813					LINC01136	0.704727	0.999984	2.33502
FGD3	0.612348	0.999963	1.83808					AC068620.1	0.764632	0.999984	2.33482
IGFBP4	0.250725	0.999963	1.83726					BX284668.2	0.595486	0.999984	2.33481
C1RL	0.469759	0.999963	1.8372					CNTFR	0.0750805	0.999984	2.33364
AC004528.2	0.848525	0.999963	1.8366					ANKLE1	0.696819	0.999984	2.33348
RPL12P17	0.819402	0.999963	1.83659					CLCA4-AS1	0.662352	0.999984	2.33279
ABCA13	0.79848	0.999963	1.83647					AC069282.1	0.763541	0.999984	2.33235
THEMIS2	0.275008	0.999963	1.83532					NRROS	0.517501	0.999984	2.33177
LINC00494	0.728713	0.999963	1.83516					SDSL	0.0987414	0.999984	2.32992
AC080038.1	0.782252	0.999963	1.83355					ATP12A	0.448918	0.999984	2.32938
PTPRH	0.313074	0.999963	1.83343					COL6A3	0.336965	0.999984	2.32927
HEYL	0.324525	0.999963	1.83295					IRAG2	0.726456	0.999984	2.32868
AC091152.2	0.735722	0.999963	1.83256					DLX3	0.452316	0.999984	2.32865
GLTPD2	0.807831	0.999963	1.83163					ZNF280A	0.515307	0.999984	2.32845
AL031284.1	0.819885	0.999963	1.8316					RAB25	0.427495	0.999984	2.3282
SLC22A17	0.0401419	0.999963	1.83131					BHMG1	0.694534	0.999984	2.3271
SLC6A16	0.687636	0.999963	1.83087					CORO7-PAM16	0.518909	0.999984	2.32658
AC092368.3	0.560207	0.999963	1.83086					BRWD1-AS2	0.781072	0.999984	2.32623
AC145207.5	0.775357	0.999963	1.82823					AC009831.1	0.391851	0.999984	2.32503
PRAP1	0.684344	0.999963	1.82787					C8orf31	0.39287	0.999984	2.32412
SLC25A45	0.593406	0.999963	1.82773					AL021155.4	0.596444	0.999984	2.32368
RSPH1	0.778227	0.999963	1.82671					AL158801.4	0.735548	0.999984	2.32138
CD80	0.76031	0.999963	1.8266					AC011455.8	0.596214	0.999984	2.32049
AC010883.1	0.707971	0.999963	1.82631					GBP1P1	0.568041	0.999984	2.3203
SLC37A1	0.350188	0.999963	1.82621					CSGALNACT1	0.52976	0.999984	2.32019
SAMD9L	0.851268	0.999963	1.82593					HAND2-AS1	0.734545	0.999984	2.31858
LHPP	0.0724576	0.999963	1.82503					S1PR5	0.157485	0.999984	2.31825
KLHDC9	0.765704	0.999963	1.82496					AC090152.1	0.639113	0.999984	2.3182
RASAL1	0.509622	0.999963	1.82489					AP002364.1	0.786111	0.999984	2.31773
HAAO	0.660546	0.999963	1.82423					INTS6-AS1	0.565356	0.999984	2.31715
FOXJ1	0.666001	0.999963	1.82258					WASF4P	0.743195	0.999984	2.31661
NEB	0.852287	0.999963	1.82249					SYTL2	0.467781	0.999984	2.31632
IKZF3	0.85229	0.999963	1.82247					ERN2	0.683502	0.999984	2.3161
TMEM169	0.313054	0.999963	1.82124					FES	0.190828	0.999984	2.31606
LINC02767	0.823585	0.999963	1.82075					AL354702.1	0.793519	0.999984	2.31426
TP53INP2	0.208471	0.999963	1.82					AC053503.1	0.587083	0.999984	2.31315
RARRES2P2	0.85454	0.999963	1.81961					KRT8P3	0.697527	0.999984	2.31309
DNAJC22	0.380323	0.999963	1.81937					RHOH	0.687933	0.999984	2.31289
RPL9P7	0.846757	0.999963	1.81896					AL391121.1	0.639028	0.999984	2.31212
OSGEPL1-AS1	0.79038	0.999963	1.81793					FOXD4	0.619099	0.999984	2.3113
CERCAM	0.0195338	0.999963	1.81775					AC025569.1	0.788275	0.999984	2.31102
AC131160.1	0.575714	0.999963	1.81769					RAB33A	0.53663	0.999984	2.31089
MROH6	0.588423	0.999963	1.8174					TEPP	0.703306	0.999984	2.31032
[truncated: 17,826 more rows]
