# Supplementary material for: Compact engineered human mechanosensitive transactivation modules enable potent and versatile synthetic transcriptional control
Source: Nat Methods. 2023 Oct 9;20(11):1716–28. doi: 10.1038/s41592-023-02036-1 (PMC10630135; doi:10.1038/s41592-023-02036-1)
Supplement: Supplementary file 6 — Source data for main text Fig. 2. [file 41592_2023_2036_MOESM6_ESM.xlsx]

## Sheet: Figure 2
Figure 2a																			Fold Change Over SAM
	Control				DREAM				SAM
OCT4. (DE)	1	1	1	1	95.3011	65.4695	81.5973	100.31	17.43	11.9744	18.176	23.2062							4.841
Figure 2b	Control						DREAM						SAM
HBE	1	1	1	1	1	1	12.8478	27.3153	38.8234	84.1199	18.6081	13.1199	10.1338	10.2606	47.834	41.3678	13.8186	12.4309	1.43423
HBG1	1	1	1	1	1	1	15.9834	26.9306	32.012	37.7894	38.7672	25.8932	9.99097	21.1251	19.1379	26.9749	24.1629	11.8723	1.56604
HBD	1	1	1	1	1	1	2.29451	3.25599	3.77805	3.5783		2.87704	1.24989	1.68973	1.7566	1.89787	1.26331	1.17886	2.09608
Figure 2c
SOCS1	Control				DREAM				SAM
+15 Kb	1	1	1	1	6.27347	6.63903	6.53288	6.66343	3.54168	4.29665	3.94786	3.54095							1.70344
+50 Kb	1	1	1	1	2.54577	1.90827	2.88471	3.52392	2.39551	1.76444	2.71279	2.82162							1.12051
Figure 2d
	Control				DREAM				SAM
NET1-eRNA	1	1	1	1	73664.5	87757.9	106837	29649.4	30922	42319.9	58337.2	16568.1							2.0109
Figure 2e
KLK3-eRNA	Control				DREAM				SAM
Antisense	1	1	1	1	5.60908	11.6623	16.4436	23.2472	2.64294	4.36285	3.99269	8.39038							2.93788
Sense	1	1	1	1	309.245	405.603	199.941	233.031	319.733	271.47	224.642	229.921							1.09759
Figure 2f
TFF1-eRNA	Control				DREAM				SAM
Antisense	1	1	1	1	273.33	362.853	265.518	247.932	174.046	229.639	208.307	169.713							1.47067
Sense	1	1	1	1	2633.06	1685.48	1224.34	4248.55	2492.28	1566.4	1240.42	4550.31							0.994113
Figure 2g
	Control				DREAM				SAM
CCAT1-lncRNA	1	1	1	1	856.248	818.155	517.282	519.634	172.133	168.453	101.852	123.549							4.79043
Figure 2h
	Control				DREAM				SAM
GRASLND-lncRNA	1	1	1	1	231.796	218.756	270.235	287.156	157.744	96.9803	210.909	214.173							1.48269
Figure 2i
miR-146a	Control				DREAM				SAM
Pre	1	1	1	1	21845.4	18262.2	18812.2	18167.7	14655	13900.8	10178.5	10771.8							1.55713
Mature	1	1	1	1	1187.56	1091.91	1263.91	1193.3	489.42	410.866	564.016	496.189							2.41607
