# Supplementary material for: Compact engineered human mechanosensitive transactivation modules enable potent and versatile synthetic transcriptional control
Source: Nat Methods. 2023 Oct 9;20(11):1716–28. doi: 10.1038/s41592-023-02036-1 (PMC10630135; doi:10.1038/s41592-023-02036-1)
Supplement: Supplementary file 7 — Source data for main text Fig. 3. [file 41592_2023_2036_MOESM7_ESM.xlsx]

## Sheet: Figure 3
Figure 3b													Fold Change Over SAM
	Control				DREAM				SAM
HBG1	1	1	1	1	9790.16	7976.17	10327.1	9315.92	5218.11	4533.01	3996.47	4364.34	2.06546
	Control				DREAM				SAM
TTN	1	1	1	1	8390.23	6754.07	3571.63	3634.57	1734.77	1481.79	1057.22	876.278	4.33985
Figure 3c
	Control				DREAM				SadCas9-VPR				Fold Change Over dCas9-VPR
HBG1	1	1	1	1	12416.6	15308.9	14934.7	15250.9	10214.8	11428.4	13743.8	15849.1	1.13028
	Control				DREAM				SadCas9-VPR
TTN	1	1	1	1	1102.47	848.489	785.325	828.014	294.863	321.555	169.62	148.955	3.81211
Figure 3e
	Control				DREAM				SAM				Fold Change Over SAM
HBG1	1	1	1	1	56.0386	77.9188	92.8757	43.4232	6.82494	10.1326	7.00374	3.88076	9.70679
	Control				DREAM				SAM
TTN	1	1	1	1	730.757	641.092	506.975	516.06	80.7317	78.617	106.913	80.9136	6.89819
Figure 3f
	Control				DREAM				SadCas9-VPR				Fold Change Over dCas9-VPR
HBG1	1	1	1	1	173.234	369.264	194.191	397.426	117.341	299.851	148.57	239.117	1.40905
	Control				DREAM				SadCas9-VPR
TTN	1	1	1	1	381.103	343.49	842.114	593.036	85.0297	91.8738	161.645	149.99	4.42082
Figure 3h
	Control			dCas9 + MCP-3x 9aa TAD
HBG1	1	1	1	20.82	27.17	17.51
	Control				dCas9 + MCP-3x 9aa TAD
TTN	1	1	1	1	12.4716	8.34626	46.5544	33.4062
Figure 3j
	Control				mini-DREAM				DREAM
HBG1	1	1	1	1	31032.3	23147.1	21496	28143.8	96599.9	96422.5	124034	196122
	Control				mini-DREAM				DREAM
TTN	1	1	1	1	4195.09	17511.8	1299.95	2067.07	3266.78	12115.7	1198.25	1878.25
Figure 3k
	Mini-DREAM-Control				mini-DREAM-gRNA Array
STAR	1	1	1	1	10.0243	7.84912	12.2652	19.7876
CYP11A	1	1	1	1	22.5945	20.7348	13.0739	26.1079
HSD3B2	1	1	1	1	7.75797	8.11736	8.05165	9.18463
