# Supplementary material for: Compact engineered human mechanosensitive transactivation modules enable potent and versatile synthetic transcriptional control
Source: Nat Methods. 2023 Oct 9;20(11):1716–28. doi: 10.1038/s41592-023-02036-1 (PMC10630135; doi:10.1038/s41592-023-02036-1)
Supplement: Supplementary file 8 — Source data for main text Fig. 4. [file 41592_2023_2036_MOESM8_ESM.xlsx]

## Sheet: Figure 4
Figure 4a				Figure 4b				Figure 4d
IL1RN	Control	1		ICAM1	Control	1		HBG1	Cas6	1
		1				1				1
		1				1				1
		1				1				1
	TALE-MSN	2.82076e+06			ZF-MSN	45.0453			Cas6-MSN	155.63
		8.80277e+06				50.6538				250.49
		2957699				73.4815				204.35
		2827893				60.7677				180.07
	TALE-NMS	1.98226e+06			ZF-NMS	38.0665			Cas6-NMS	36.02
		6.74741e+06				25.233				56.8
		2.74535e+06				48.2301				47.35
		2.46127e+06				47.2456				44.06
	TALE-VP64	439526			ZF-VP64	17.9455			Cas6-p300	32.69
		1.40681e+06				25.6966				53.22
		385287				16.26				47.54
		364724				17.01				40.76
	TALE-p300	67165.6			ZF-p300	11.2779
		213634				17.1869
		64995.3				26.23
		63724.9				33.22
	TALE-VPR	2.275e+06			ZF-VPR	253.261
		8.564e+06				271.058
		2.92545e+06				246.833
		2.84796e+06				196.676
Figure 4e										Figure 4g				Figure 4h
	Cas6				Cas6-MSN					IL1B				TTN
TTN	1	1	1	1	13.98	44.88	8.48	28.85			dCas12a	1			dCas12a	1
HBG1	1	1	1	1	10.92	9.05	16.91	9.16				1				1
OCT4	1	1	1	1	6.96	6.83	4.09	4.12				1				1
CD34	1	1	1	1	27.13	28.76	44.34	34.69				1				1
NET1-eRNA	1	1	1	1	15.79	6.99	7.28	13.37			dCas12a-MSN	11.7231			dCas12a-MSN	106.691
SBNO2	1	1	1	1	2982.58	1551.17	2300.98	1400.56				10.9894				112.247
												14.7912				73.3427
												12.7934				83.4067
											dCas12a-NMS	22.8009			dCas12a-NMS	718.388
												24.0993				675.734
												31.812				1128.6
												25.0201				740.726
											dCas12a-Activ	5.98606			dCas12a-Activ	125.12
												9.07837				109.749
												9.15337				141.904
												8.15384				74.2258
Figure 4i
	dCas12a				dCas12a-NMS
ASCL1	1	1	1	1	10.6455	9.84286	33.2455	29.2474
IL1R2	1	1	1	1	9.37481	10.8349	8.07983	8.25255
IL1B	1	1	1	1	30.85	24.81	31.97	46.89
ZFP42	1	1	1	1	5.38	5.02	5.3	5.98
SBNO2	1	1	1	1	522.77	332.25	439.43	353.7
GRASLND	1	1	1	1	2.2	2.36	2.47	1.55
SOCS1	1	1	1	1	1.48	1.82	2.09	1.52
NET1-eRNA	1	1	1	1	4.5	9.84	3.3	4.37
OCT4	1	1	1	1	20.1091	24.1797	26.8648	24.409
HBG1	1	1	1	1	6.62	7	9.7	9.71
CARD9	1	1	1	1	2.17	1.28	1.38	1.49
IL1RN	1	1	1	1	30.91	14.99	28.55	38.96
LELP1	1	1	1	1	2.02053	1.86787	3.44233	1.73114
TRAT1	1	1	1	1	5.95034	8.75831	5.81985	6.93235
TTN	1	1	1	1	7.97	9.38	12.11	11.54
TBX5	1	1	1	1	27.56	23.95	11.86	14.51
