# Supplementary material for: Compact engineered human mechanosensitive transactivation modules enable potent and versatile synthetic transcriptional control
Source: Nat Methods. 2023 Oct 9;20(11):1716–28. doi: 10.1038/s41592-023-02036-1 (PMC10630135; doi:10.1038/s41592-023-02036-1)
Supplement: Supplementary file 9 — Source data for main text Fig. 5. [file 41592_2023_2036_MOESM9_ESM.xlsx]

## Sheet: Figure 5
Figure 5b			dCas9-NMS				dCas9-VP192
	HFF		C1		C2		C1		C2
OCT4	1	1	11032.8	11939.4	23337.3	27997.1	15952.5	18073.2	7106.44	8111.75
	HFF		dCas9-NMS				dCas9-VP192
			C1		C2		C1		C2
SOX2	1	1	1320.97	1157.51	654.436	630.88	1188.21	1061.84	1432.8	1194.1
Figure 5c			dCas9-NMS				dCas9-VP192
	HFF		C1		C2		C1		C2
THY1	1	1	0.109992	0.103217	0.172527	0.165354	0.136864	0.144192	0.0923343	0.0949615
			dCas9-NMS				dCas9-VP192
	HFF		C1		C2		C1		C2
ZEB1	1	1	0.0700511	0.0621084	0.164046	0.151341	0.116136	0.127027	0.164716	0.16175
