# Supplementary material for: Compact engineered human mechanosensitive transactivation modules enable potent and versatile synthetic transcriptional control
Source: Nat Methods. 2023 Oct 9;20(11):1716–28. doi: 10.1038/s41592-023-02036-1 (PMC10630135; doi:10.1038/s41592-023-02036-1)
Supplement: Supplementary file 10 — Source data for main text Fig. 6. [file 41592_2023_2036_MOESM10_ESM.xlsx]

## Sheet: Figure 6
Figure 6c
TTN	dCas9 + MCP-mCherry			dCas9 + MCP-eN3x9			dCas9 +MCP-MSN			dCas9 +MCP-NMS			dCas9 +MCP-VPR
	1	1	1	6049.23	7071.76	6061.81	185.489	222.159	196.258	3147.45	3620.53	2978.13	187.662	223.915	186.802
Figure 6d
CARD9	dCas9 + MCP-mCherry			dCas9 + MCP-eN3x9			dCas9 +MCP-MSN			dCas9 +MCP-NMS			dCas9 +MCP-VPR
	1	1	1	2.16	7.14	2.67	2.2	3.74	2.76	2.18	5.84	2.27	3.03	2.03	2.15
Figure 6f
Agrp	Control		EGFP		hSyn-SpdCas9		U6-Agrp-hSyn-MCP-MSN		hSyn-SpdCas9 + U6-Agrp-hSyn-MCP-MSN
	1	1	1.15158	1.50389	0.75809	0.678668	0.667119	0.596485	376.09	249.426
Figure 6h
Agrp	No-gRNA-SCP1-NMS-SadCas9			Agrp-gRNA-SCP1-NMS-SadCas9			No-gRNA-EFS-NMS-SadCas9			Agrp-gRNA-SEFS-NMS-SadCas9
	1	1	1	4.44754	3.25863	5.15559	1	1	1	11.7156	6.28592	10.692
